# Supplementary material for: Bis{μ-[4-(1,3-benzothia­zol-2-yl)phen­yl]methane­thiol­ato-κ4 S,S′:S,S′}bis­[tricarbonyl­iron(I)](Fe—Fe)
Source: Acta Crystallogr Sect E Struct Rep Online. 2012 Feb 24;68(Pt 3):m330. doi: 10.1107/S1600536812007581 (PMC3297275; doi:10.1107/S1600536812007581)
Supplement: Supplementary file 1 [file e-68-0m330-sup1.cif]

##############################################################################
#                                                                            #
# This CIF contains the data in a paper accepted for publication in          #
# Acta Crystallographica Section E. It conforms to the requirements of       #
# Notes for Authors for Acta Crystallographica Section E, and has been       #
# peer reviewed under the auspices of the IUCr Commission on Journals.       #
#                                                                            #
# Full details of the Crystallographic Information File format               #
# are given in the paper "The Crystallographic Information File (CIF):       #
# a New Standard Archive File for Crystallography" by S. R. Hall, F. H.      #
# Allen and I. D. Brown [Acta Cryst. (1991), A47, 655-685].                  #
#                                                                            #
# The current version of the core CIF dictionary is obtainable from          #
# ftp://ftp.iucr.org/pub/cif_core.dic.                                       #
#                                                                            #
# Software is freely available for graphical display of the structure(s)     #
# in this CIF. For information consult the CIF software page                 #
# http://www.iucr.org/resources/cif/software.                                #
#                                                                            #
# This file may be used for bona fide research purposes within the           #
# scientific community so long as proper attribution is given to the journal # 
# article from which it was obtained.                                        #
#                                                                            #
##############################################################################
data_global
_audit_creation_method     'form.cif (version 2.0)'
_journal_data_validation_number     ?
_journal_date_recd_electronic     2012-02-16
_journal_date_accepted     2012-02-20
_journal_name_full     'Acta Crystallographica, Section E'
_journal_year     2012
_journal_volume     68
_journal_issue      3
_journal_page_first     m330
_journal_page_last     m330
_journal_paper_category     QM
_journal_paper_doi     10.1107/S1600536812007581
_journal_coeditor_code     VM2158
_publ_contact_author_name     'Shang Gao'
_publ_contact_author_address
;
School of Materials Science and Engineering
Changchun University of Science and Technology
No. 7989 Weixing Road
Changchun 130022
People's Republic of China
;
_publ_contact_author_email     cust_gaoshang@yahoo.cn
_publ_contact_author_fax     '+86 431 8558 3015'
_publ_contact_author_phone     '+86 431 8558 3016'
_publ_section_title
;\
Bis{\m-[4-(1,3-benzothiazol-2-yl)phenyl]methanethiolato-\
\k^4^<i>S</i>,<i>S</i>':<i>S</i>,<i>S</i>'}\
bis[tricarbonyliron(I)](<i>Fe</i>---<i>Fe</i>)
;
loop_
    _publ_author_name
    _publ_author_address
    'Shang Gao'
;
School of Materials Science and Engineering
Changchun University of Science and Technology
No. 7989 Weixing Road
Changchun 130022
People's Republic of China
;
    'Da-yong Jiang'
;
School of Materials Science and Engineering
Changchun University of Science and Technology
No. 7989 Weixing Road
Changchun 130022
People's Republic of China
;
    'Qing-cheng Liang'
;
School of Materials Science and Engineering
Changchun University of Science and Technology
No. 7989 Weixing Road
Changchun 130022
People's Republic of China
;
    'Qian Duan'
;
School of Materials Science and Engineering
Changchun University of Science and Technology
No. 7989 Weixing Road
Changchun 130022
People's Republic of China
;
data_I
_chemical_name_systematic
;
Bis{\m-[4-(1,3-benzothiazol-2-yl)phenyl]methanethiolato-
\k^4^<i>S</i>,<i>S</i>':<i>S</i>,<i>S</i>'}
bis[tricarbonyliron(I)](<i>Fe</i>---<i>Fe</i>)
;
_chemical_name_common     ?
_chemical_formula_moiety     'C34 H20 Fe2 N2 O6 S4'
_chemical_formula_sum     'C34 H20 Fe2 N2 O6 S4'
_chemical_formula_structural     ?
_chemical_formula_analytical     ?
_chemical_formula_iupac     '[Fe2 (C14 H10 N1 S2)2 (C O)6]'
_chemical_formula_weight     792.46
_chemical_melting_point     ?
_symmetry_cell_setting     orthorhombic
_symmetry_space_group_name_H-M     'P b c a'
_symmetry_space_group_name_Hall     '-P 2ac 2ab'
loop_
    _symmetry_equiv_pos_as_xyz
    'x, y, z'
    '-x+1/2, -y, z+1/2'
    '-x, y+1/2, -z+1/2'
    'x+1/2, -y+1/2, -z'
    '-x, -y, -z'
    'x-1/2, y, -z-1/2'
    'x, -y-1/2, z-1/2'
    '-x-1/2, y-1/2, z'
_cell_length_a     12.8288(14)
_cell_length_b     16.8812(17)
_cell_length_c     31.089(3)
_cell_angle_alpha     90.00
_cell_angle_beta     90.00
_cell_angle_gamma     90.00
_cell_volume     6732.8(12)
_cell_formula_units_Z     8
_cell_measurement_reflns_used     4686
_cell_measurement_theta_min     2.39
_cell_measurement_theta_max     23.01
_cell_measurement_temperature     273(2)
_exptl_crystal_description     block
_exptl_crystal_colour     red
_exptl_crystal_size_max     0.33
_exptl_crystal_size_mid     0.29
_exptl_crystal_size_min     0.11
_exptl_crystal_size_rad     ?
_exptl_crystal_density_diffrn     1.564
_exptl_crystal_density_meas     ?
_exptl_crystal_density_method     'not measured'
_exptl_crystal_F_000     3216
_exptl_absorpt_coefficient_mu     1.158
_exptl_absorpt_correction_type     multi-scan
_exptl_absorpt_process_details     '(SADABS; Bruker, 1997)'
_exptl_absorpt_correction_T_min     0.7026
_exptl_absorpt_correction_T_max     0.8871
_exptl_special_details     ?
_diffrn_ambient_temperature     273(2)
_diffrn_radiation_type     'MoK\a'
_diffrn_radiation_wavelength     0.71073
_diffrn_radiation_source     'fine-focus sealed tube'
_diffrn_radiation_monochromator     graphite
_diffrn_measurement_device_type     'Bruker SMART CCD'
_diffrn_measurement_method     '\f and \w'
_diffrn_detector_area_resol_mean     ?
_diffrn_reflns_number     36569
_diffrn_reflns_av_R_equivalents     0.0628
_diffrn_reflns_av_sigmaI/netI     0.0471
_diffrn_reflns_theta_min     2.06
_diffrn_reflns_theta_max     26.00
_diffrn_reflns_theta_full     26.00
_diffrn_measured_fraction_theta_max     0.999
_diffrn_measured_fraction_theta_full     0.999
_diffrn_reflns_limit_h_min     -15
_diffrn_reflns_limit_h_max     15
_diffrn_reflns_limit_k_min     -20
_diffrn_reflns_limit_k_max     20
_diffrn_reflns_limit_l_min     -38
_diffrn_reflns_limit_l_max     38
_diffrn_reflns_reduction_process     ?
_diffrn_standards_number     ?
_diffrn_standards_interval_count     ?
_diffrn_standards_interval_time     ?
_diffrn_standards_decay_%     ?
_refine_special_details
;
Refinement of <i>F</i>^2^ against ALL reflections. The weighted <i>R</i>-factor
<i>wR</i> and goodness of fit <i>S</i> are based on <i>F</i>^2^, conventional
<i>R</i>-factors <i>R</i> are based on <i>F</i>, with <i>F</i> set to zero for
negative <i>F</i>^2^. The threshold expression of <i>F</i>^2^ >
\s(<i>F</i>^2^) is used only for calculating <i>R</i>-factors(gt) <i>etc</i>.
and is not relevant to the choice of reflections for refinement.
<i>R</i>-factors based on <i>F</i>^2^ are statistically about twice as large
as those based on <i>F</i>, and <i>R</i>-factors based on ALL data will be
even larger.
;
_reflns_number_total     6606
_reflns_number_gt     4253
_reflns_threshold_expression     I>2\s(I)
_refine_ls_structure_factor_coef     Fsqd
_refine_ls_matrix_type     full
_refine_ls_R_factor_all     0.0828
_refine_ls_R_factor_gt     0.0431
_refine_ls_wR_factor_gt     0.0950
_refine_ls_wR_factor_ref     0.1072
_refine_ls_goodness_of_fit_all     ?
_refine_ls_goodness_of_fit_ref     1.014
_refine_ls_restrained_S_all     1.014
_refine_ls_restrained_S_obs     ?
_refine_ls_number_reflns     6606
_refine_ls_number_parameters     433
_refine_ls_number_restraints     0
_refine_ls_number_constraints     ?
_refine_ls_hydrogen_treatment     constr
_refine_ls_weighting_scheme     calc
_refine_ls_weighting_details
       'calc w = 1/[\s^2^(Fo^2^)+(0.0517P)^2^+0.0000P] where P=(Fo^2^+2Fc^2^)/3'
_refine_ls_shift/su_max     0.000
_refine_ls_shift/su_mean     0.000
_refine_diff_density_max     0.356
_refine_diff_density_min     -0.300
_refine_ls_extinction_method     none
_refine_ls_extinction_coef     ?
_refine_ls_abs_structure_details     ?
_refine_ls_abs_structure_Flack     ?
_refine_ls_abs_structure_Rogers     ?
loop_
    _atom_type_symbol
    _atom_type_description
    _atom_type_scat_dispersion_real
    _atom_type_scat_dispersion_imag
    _atom_type_scat_source
    'C' 'C' 0.0033 0.0016
                         'International Tables Vol C Tables 4.2.6.8 and 6.1.1.4'
    'H' 'H' 0.0000 0.0000
                         'International Tables Vol C Tables 4.2.6.8 and 6.1.1.4'
    'N' 'N' 0.0061 0.0033
                         'International Tables Vol C Tables 4.2.6.8 and 6.1.1.4'
    'O' 'O' 0.0106 0.0060
                         'International Tables Vol C Tables 4.2.6.8 and 6.1.1.4'
    'S' 'S' 0.1246 0.1234
                         'International Tables Vol C Tables 4.2.6.8 and 6.1.1.4'
    'Fe' 'Fe' 0.3463 0.8444
                         'International Tables Vol C Tables 4.2.6.8 and 6.1.1.4'
_computing_data_collection     'SMART (Bruker, 1997)'
_computing_cell_refinement     'SAINT-Plus (Bruker, 2001)'
_computing_data_reduction     'SAINT-Plus (Bruker, 2001)'
_computing_structure_solution     'SHELXS97 (Sheldrick, 2008)'
_computing_structure_refinement     'SHELXL97 (Sheldrick, 2008)'
_computing_molecular_graphics     'SHELXTL (Sheldrick, 2008)'
_computing_publication_material     'SHELXTL (Sheldrick, 2008)'
loop_
    _atom_site_type_symbol
    _atom_site_label
    _atom_site_fract_x
    _atom_site_fract_y
    _atom_site_fract_z
    _atom_site_U_iso_or_equiv
    _atom_site_adp_type
    _atom_site_calc_flag
    _atom_site_refinement_flags
    _atom_site_occupancy
    _atom_site_symmetry_multiplicity
    _atom_site_disorder_assembly
    _atom_site_disorder_group
    Fe Fe2 0.41571(4) 0.11737(3) 0.195948(15) 0.04572(15) Uani d . 1 1 . .
    Fe Fe1 0.45475(4) 0.25060(3) 0.163154(14) 0.04442(14) Uani d . 1 1 . .
    S S2 0.29985(6) 0.18857(5) 0.15759(3) 0.0448(2) Uani d . 1 1 . .
    S S4 -0.24312(6) 0.36861(5) 0.08716(3) 0.0524(2) Uani d . 1 1 . .
    S S1 0.50722(7) 0.13427(5) 0.13412(3) 0.0504(2) Uani d . 1 1 . .
    S S3 0.31365(8) 0.35719(6) -0.07790(3) 0.0672(3) Uani d . 1 1 . .
    N N2 -0.08397(19) 0.44143(15) 0.05458(9) 0.0436(6) Uani d . 1 1 . .
    N N1 0.5187(2) 0.35694(16) -0.07125(9) 0.0529(7) Uani d . 1 1 . .
    O O1 0.4457(2) 0.36163(16) 0.09040(8) 0.0749(8) Uani d . 1 1 . .
    O O5 0.3230(2) 0.16903(17) 0.27661(8) 0.0726(8) Uani d . 1 1 . .
    C C34 -0.1709(2) 0.46479(18) 0.03111(10) 0.0418(7) Uani d . 1 1 . .
    C C26 0.0706(3) 0.3589(2) 0.10309(12) 0.0586(10) Uani d . 1 1 . .
    H H26A 0.0918 0.3901 0.0800 0.070 Uiso calc R 1 1 . .
    C C10 0.3359(3) 0.2510(2) 0.00364(10) 0.0511(9) Uani d . 1 1 . .
    H H10A 0.2727 0.2715 -0.0058 0.061 Uiso calc R 1 1 . .
    C C11 0.4281(3) 0.2747(2) -0.01612(10) 0.0455(8) Uani d . 1 1 . .
    C C7 0.4314(3) 0.1043(2) 0.08637(10) 0.0542(9) Uani d . 1 1 . .
    H H7A 0.4605 0.0556 0.0749 0.065 Uiso calc R 1 1 . .
    H H7B 0.3602 0.0934 0.0950 0.065 Uiso calc R 1 1 . .
    C C25 -0.0334(2) 0.35275(18) 0.11261(10) 0.0423(8) Uani d . 1 1 . .
    C C22 0.1166(2) 0.27463(19) 0.16205(10) 0.0440(8) Uani d . 1 1 . .
    C C18 0.5292(6) 0.4863(3) -0.16317(16) 0.1007(18) Uani d . 1 1 . .
    H H18A 0.5783 0.5118 -0.1803 0.121 Uiso calc R 1 1 . .
    C C32 -0.2597(3) 0.5322(2) -0.02509(11) 0.0530(9) Uani d . 1 1 . .
    H H32A -0.2593 0.5663 -0.0486 0.064 Uiso calc R 1 1 . .
    C C30 -0.3571(3) 0.4472(2) 0.02233(12) 0.0560(9) Uani d . 1 1 . .
    H H30A -0.4197 0.4244 0.0309 0.067 Uiso calc R 1 1 . .
    C C29 -0.2650(2) 0.43106(18) 0.04393(10) 0.0437(8) Uani d . 1 1 . .
    O O3 0.3866(3) 0.35598(18) 0.23209(10) 0.0979(11) Uani d . 1 1 . .
    C C28 -0.1102(2) 0.39109(18) 0.08425(10) 0.0422(8) Uani d . 1 1 . .
    C C13 0.5225(3) 0.1903(2) 0.03241(11) 0.0551(9) Uani d . 1 1 . .
    H H13A 0.5857 0.1702 0.0422 0.066 Uiso calc R 1 1 . .
    C C24 -0.0616(3) 0.3060(2) 0.14676(12) 0.0668(11) Uani d . 1 1 . .
    H H24A -0.1318 0.3001 0.1535 0.080 Uiso calc R 1 1 . .
    C C14 0.4290(3) 0.3283(2) -0.05351(10) 0.0495(9) Uani d . 1 1 . .
    C C33 -0.1685(3) 0.51657(19) -0.00389(10) 0.0481(8) Uani d . 1 1 . .
    H H33A -0.1063 0.5399 -0.0126 0.058 Uiso calc R 1 1 . .
    C C2 0.5871(3) 0.2690(2) 0.17839(13) 0.0652(11) Uani d . 1 1 . .
    C C4 0.5353(3) 0.0884(2) 0.22054(12) 0.0605(10) Uani d . 1 1 . .
    C C21 0.1941(3) 0.2310(2) 0.18951(11) 0.0552(9) Uani d . 1 1 . .
    H H21A 0.1587 0.1889 0.2049 0.066 Uiso calc R 1 1 . .
    H H21B 0.2231 0.2671 0.2106 0.066 Uiso calc R 1 1 . .
    C C3 0.4120(3) 0.3152(2) 0.20467(13) 0.0625(10) Uani d . 1 1 . .
    C C1 0.4491(3) 0.3187(2) 0.11812(12) 0.0526(9) Uani d . 1 1 . .
    O O4 0.6126(2) 0.06903(19) 0.23580(10) 0.0921(10) Uani d . 1 1 . .
    C C31 -0.3530(3) 0.4977(2) -0.01198(12) 0.0586(10) Uani d . 1 1 . .
    H H31A -0.4139 0.5093 -0.0269 0.070 Uiso calc R 1 1 . .
    C C9 0.3376(3) 0.19729(19) 0.03703(11) 0.0513(8) Uani d . 1 1 . .
    H H9A 0.2754 0.1821 0.0500 0.062 Uiso calc R 1 1 . .
    C C8 0.4305(3) 0.16578(18) 0.05156(10) 0.0442(8) Uani d . 1 1 . .
    C C15 0.3840(4) 0.4116(2) -0.11322(11) 0.0607(10) Uani d . 1 1 . .
    C C12 0.5216(3) 0.2437(2) -0.00070(11) 0.0552(9) Uani d . 1 1 . .
    H H12A 0.5842 0.2595 -0.0131 0.066 Uiso calc R 1 1 . .
    C C5 0.3592(3) 0.1476(2) 0.24554(12) 0.0521(9) Uani d . 1 1 . .
    C C19 0.5647(4) 0.4416(2) -0.13029(15) 0.0860(14) Uani d . 1 1 . .
    H H19A 0.6357 0.4365 -0.1248 0.103 Uiso calc R 1 1 . .
    C C20 0.4908(4) 0.4033(2) -0.10481(13) 0.0651(11) Uani d . 1 1 . .
    C C17 0.4271(6) 0.4967(3) -0.17299(14) 0.0899(16) Uani d . 1 1 . .
    H H17A 0.4084 0.5284 -0.1962 0.108 Uiso calc R 1 1 . .
    C C6 0.3551(3) 0.0222(2) 0.19312(14) 0.0721(11) Uani d . 1 1 . .
    C C23 0.0119(3) 0.2678(2) 0.17106(11) 0.0653(11) Uani d . 1 1 . .
    H H23A -0.0093 0.2367 0.1941 0.078 Uiso calc R 1 1 . .
    O O2 0.6696(2) 0.2827(2) 0.18933(12) 0.1070(12) Uani d . 1 1 . .
    O O6 0.3127(3) -0.0373(2) 0.19280(14) 0.1274(14) Uani d . 1 1 . .
    C C27 0.1442(3) 0.3195(2) 0.12730(12) 0.0627(10) Uani d . 1 1 . .
    H H27A 0.2142 0.3236 0.1198 0.075 Uiso calc R 1 1 . .
    C C16 0.3491(5) 0.4594(3) -0.14816(14) 0.0909(15) Uani d . 1 1 . .
    H H16A 0.2787 0.4658 -0.1543 0.109 Uiso calc R 1 1 . .
loop_
    _atom_site_aniso_label
    _atom_site_aniso_U_11
    _atom_site_aniso_U_22
    _atom_site_aniso_U_33
    _atom_site_aniso_U_12
    _atom_site_aniso_U_13
    _atom_site_aniso_U_23
    Fe2 0.0463(3) 0.0436(3) 0.0473(3) 0.0032(2) -0.0052(2) 0.0097(2)
    Fe1 0.0438(3) 0.0442(3) 0.0453(3) -0.0008(2) -0.0045(2) 0.0079(2)
    S2 0.0391(4) 0.0502(5) 0.0450(5) 0.0035(4) -0.0039(4) 0.0069(4)
    S4 0.0335(5) 0.0582(5) 0.0654(6) 0.0032(4) 0.0053(4) 0.0145(4)
    S1 0.0468(5) 0.0548(5) 0.0497(5) 0.0115(4) -0.0017(4) 0.0066(4)
    S3 0.0691(7) 0.0710(6) 0.0615(6) 0.0076(6) -0.0029(5) 0.0073(5)
    N2 0.0304(14) 0.0461(15) 0.0545(17) 0.0023(12) -0.0031(13) 0.0029(14)
    N1 0.062(2) 0.0453(16) 0.0514(17) 0.0024(15) -0.0078(15) -0.0050(14)
    O1 0.104(2) 0.0622(17) 0.0582(16) -0.0036(15) -0.0052(16) 0.0207(14)
    O5 0.0732(19) 0.090(2) 0.0545(16) 0.0136(16) 0.0002(14) 0.0010(15)
    C34 0.0357(18) 0.0420(18) 0.0478(19) 0.0040(15) 0.0022(15) -0.0049(15)
    C26 0.039(2) 0.072(2) 0.066(2) -0.0012(18) -0.0001(18) 0.029(2)
    C10 0.0430(19) 0.059(2) 0.051(2) 0.0071(17) -0.0040(17) 0.0003(18)
    C11 0.044(2) 0.0516(19) 0.0405(18) 0.0024(16) -0.0014(16) -0.0032(16)
    C7 0.062(2) 0.052(2) 0.049(2) 0.0084(18) -0.0028(18) -0.0063(17)
    C25 0.0339(18) 0.0472(19) 0.0458(19) 0.0031(15) 0.0021(15) 0.0017(16)
    C22 0.0383(18) 0.0501(19) 0.0434(19) 0.0043(15) 0.0026(15) 0.0030(16)
    C18 0.171(6) 0.057(3) 0.074(3) -0.003(4) 0.018(4) -0.003(3)
    C32 0.046(2) 0.058(2) 0.056(2) 0.0072(18) -0.0039(18) 0.0101(17)
    C30 0.0302(18) 0.060(2) 0.077(3) 0.0014(17) -0.0019(18) 0.006(2)
    C29 0.0338(18) 0.0416(18) 0.056(2) 0.0059(15) 0.0023(16) 0.0022(15)
    O3 0.146(3) 0.0724(19) 0.075(2) 0.000(2) 0.017(2) -0.0111(17)
    C28 0.0319(17) 0.0424(18) 0.052(2) 0.0024(15) 0.0015(15) 0.0002(16)
    C13 0.043(2) 0.067(2) 0.055(2) 0.0128(18) -0.0048(17) -0.0011(19)
    C24 0.0332(19) 0.098(3) 0.070(3) 0.010(2) 0.0112(18) 0.026(2)
    C14 0.053(2) 0.049(2) 0.047(2) 0.0033(17) -0.0008(17) -0.0102(16)
    C33 0.0404(19) 0.048(2) 0.056(2) -0.0008(16) 0.0039(17) 0.0056(17)
    C2 0.059(3) 0.065(2) 0.072(3) -0.004(2) -0.011(2) 0.021(2)
    C4 0.059(3) 0.065(2) 0.058(2) 0.005(2) -0.001(2) 0.0179(19)
    C21 0.048(2) 0.071(2) 0.047(2) 0.0098(18) 0.0031(17) 0.0138(18)
    C3 0.078(3) 0.052(2) 0.057(2) -0.005(2) -0.001(2) 0.009(2)
    C1 0.056(2) 0.050(2) 0.052(2) -0.0021(18) -0.0042(18) 0.0022(18)
    O4 0.066(2) 0.122(3) 0.089(2) 0.0244(19) -0.0154(17) 0.0322(19)
    C31 0.041(2) 0.061(2) 0.073(3) 0.0081(18) -0.0098(19) 0.008(2)
    C9 0.043(2) 0.059(2) 0.051(2) -0.0027(17) -0.0011(17) 0.0003(18)
    C8 0.048(2) 0.0437(18) 0.0409(18) 0.0069(16) -0.0026(16) -0.0073(15)
    C15 0.097(3) 0.045(2) 0.040(2) 0.009(2) 0.000(2) -0.0059(17)
    C12 0.047(2) 0.066(2) 0.053(2) -0.0006(19) 0.0058(17) -0.0018(19)
    C5 0.051(2) 0.051(2) 0.055(2) 0.0039(18) -0.0095(19) 0.0114(18)
    C19 0.108(4) 0.061(3) 0.089(3) -0.003(3) 0.026(3) -0.003(3)
    C20 0.082(3) 0.047(2) 0.066(3) -0.013(2) 0.028(2) -0.015(2)
    C17 0.169(6) 0.054(3) 0.047(3) 0.007(3) 0.004(3) 0.005(2)
    C6 0.076(3) 0.058(3) 0.082(3) -0.003(2) 0.004(2) 0.008(2)
    C23 0.046(2) 0.096(3) 0.054(2) 0.009(2) 0.0088(18) 0.030(2)
    O2 0.0578(19) 0.124(3) 0.139(3) -0.0199(19) -0.039(2) 0.031(2)
    O6 0.137(3) 0.066(2) 0.179(4) -0.032(2) 0.025(3) -0.014(2)
    C27 0.0312(19) 0.082(3) 0.075(3) 0.0012(19) 0.0035(18) 0.030(2)
    C16 0.143(5) 0.068(3) 0.062(3) 0.022(3) -0.011(3) -0.013(2)
_geom_special_details
;
All e.s.d.'s (except the e.s.d. in the dihedral angle between two l.s. planes)
are estimated using the full covariance matrix. The cell e.s.d.'s are taken
into account individually in the estimation of e.s.d.'s in distances, angles
and torsion angles; correlations between e.s.d.'s in cell parameters are only
used when they are defined by crystal symmetry. An approximate (isotropic)
treatment of cell e.s.d.'s is used for estimating e.s.d.'s involving l.s.
planes.
;
loop_
    _geom_bond_atom_site_label_1
    _geom_bond_atom_site_label_2
    _geom_bond_site_symmetry_2
    _geom_bond_distance
    _geom_bond_publ_flag
    Fe2 C5 . 1.779(4) ?
    Fe2 C4 . 1.783(4) ?
    Fe2 C6 . 1.786(4) ?
    Fe2 S2 . 2.2530(9) y
    Fe2 S1 . 2.2704(10) y
    Fe2 Fe1 . 2.5198(7) y
    Fe1 C3 . 1.776(4) ?
    Fe1 C2 . 1.790(4) ?
    Fe1 C1 . 1.812(4) ?
    Fe1 S2 . 2.2529(10) y
    Fe1 S1 . 2.2638(10) y
    S2 C21 . 1.826(3) ?
    S4 C29 . 1.731(3) ?
    S4 C28 . 1.749(3) ?
    S1 C7 . 1.845(3) ?
    S3 C15 . 1.692(4) ?
    S3 C14 . 1.733(4) ?
    N2 C28 . 1.299(4) ?
    N2 C34 . 1.390(4) ?
    N1 C20 . 1.353(5) ?
    N1 C14 . 1.364(4) ?
    O1 C1 . 1.127(4) ?
    O5 C5 . 1.131(4) ?
    C34 C29 . 1.393(4) ?
    C34 C33 . 1.396(4) ?
    C26 C25 . 1.371(4) ?
    C26 C27 . 1.378(4) ?
    C26 H26A . 0.9300 ?
    C10 C9 . 1.378(4) ?
    C10 C11 . 1.391(4) ?
    C10 H10A . 0.9300 ?
    C11 C12 . 1.394(5) ?
    C11 C14 . 1.473(5) ?
    C7 C8 . 1.500(4) ?
    C7 H7A . 0.9700 ?
    C7 H7B . 0.9700 ?
    C25 C24 . 1.372(4) ?
    C25 C28 . 1.472(4) ?
    C22 C27 . 1.366(4) ?
    C22 C23 . 1.376(5) ?
    C22 C21 . 1.504(4) ?
    C18 C19 . 1.350(6) ?
    C18 C17 . 1.356(7) ?
    C18 H18A . 0.9300 ?
    C32 C33 . 1.368(4) ?
    C32 C31 . 1.392(5) ?
    C32 H32A . 0.9300 ?
    C30 C31 . 1.367(5) ?
    C30 C29 . 1.386(4) ?
    C30 H30A . 0.9300 ?
    O3 C3 . 1.143(4) ?
    C13 C12 . 1.368(5) ?
    C13 C8 . 1.385(4) ?
    C13 H13A . 0.9300 ?
    C24 C23 . 1.369(5) ?
    C24 H24A . 0.9300 ?
    C33 H33A . 0.9300 ?
    C2 O2 . 1.136(4) ?
    C4 O4 . 1.146(4) ?
    C21 H21A . 0.9700 ?
    C21 H21B . 0.9700 ?
    C31 H31A . 0.9300 ?
    C9 C8 . 1.382(4) ?
    C9 H9A . 0.9300 ?
    C15 C20 . 1.403(6) ?
    C15 C16 . 1.425(5) ?
    C12 H12A . 0.9300 ?
    C19 C20 . 1.394(5) ?
    C19 H19A . 0.9300 ?
    C17 C16 . 1.411(7) ?
    C17 H17A . 0.9300 ?
    C6 O6 . 1.143(4) ?
    C23 H23A . 0.9300 ?
    C27 H27A . 0.9300 ?
    C16 H16A . 0.9300 ?
loop_
    _geom_angle_atom_site_label_1
    _geom_angle_atom_site_label_2
    _geom_angle_atom_site_label_3
    _geom_angle_site_symmetry_1
    _geom_angle_site_symmetry_3
    _geom_angle
    _geom_angle_publ_flag
    C5 Fe2 C4 . . 93.33(16) ?
    C5 Fe2 C6 . . 97.07(18) ?
    C4 Fe2 C6 . . 98.57(18) ?
    C5 Fe2 S2 . . 92.10(11) ?
    C4 Fe2 S2 . . 160.24(12) ?
    C6 Fe2 S2 . . 99.59(14) ?
    C5 Fe2 S1 . . 155.33(11) ?
    C4 Fe2 S1 . . 87.27(12) ?
    C6 Fe2 S1 . . 107.23(14) ?
    S2 Fe2 S1 . . 79.98(3) ?
    C5 Fe2 Fe1 . . 100.12(11) ?
    C4 Fe2 Fe1 . . 104.31(12) ?
    C6 Fe2 Fe1 . . 150.35(14) y
    S2 Fe2 Fe1 . . 56.00(3) ?
    S1 Fe2 Fe1 . . 56.11(3) ?
    C3 Fe1 C2 . . 89.66(19) ?
    C3 Fe1 C1 . . 99.19(16) ?
    C2 Fe1 C1 . . 97.62(16) ?
    C3 Fe1 S2 . . 93.94(13) ?
    C2 Fe1 S2 . . 159.67(12) ?
    C1 Fe1 S2 . . 101.52(11) ?
    C3 Fe1 S1 . . 156.07(12) ?
    C2 Fe1 S1 . . 88.51(14) ?
    C1 Fe1 S1 . . 104.71(11) ?
    S2 Fe1 S1 . . 80.12(3) ?
    C3 Fe1 Fe2 . . 101.10(12) ?
    C2 Fe1 Fe2 . . 103.68(12) ?
    C1 Fe1 Fe2 . . 150.49(11) y
    S2 Fe1 Fe2 . . 56.00(3) ?
    S1 Fe1 Fe2 . . 56.36(3) ?
    C21 S2 Fe1 . . 115.54(13) ?
    C21 S2 Fe2 . . 114.28(11) ?
    Fe1 S2 Fe2 . . 68.00(3) y
    C29 S4 C28 . . 89.18(15) ?
    C7 S1 Fe1 . . 113.71(11) ?
    C7 S1 Fe2 . . 111.97(12) ?
    Fe1 S1 Fe2 . . 67.52(3) y
    C15 S3 C14 . . 88.95(19) ?
    C28 N2 C34 . . 110.5(3) ?
    C20 N1 C14 . . 107.1(3) ?
    N2 C34 C29 . . 115.4(3) ?
    N2 C34 C33 . . 124.7(3) ?
    C29 C34 C33 . . 119.9(3) ?
    C25 C26 C27 . . 120.8(3) ?
    C25 C26 H26A . . 119.6 ?
    C27 C26 H26A . . 119.6 ?
    C9 C10 C11 . . 120.6(3) ?
    C9 C10 H10A . . 119.7 ?
    C11 C10 H10A . . 119.7 ?
    C10 C11 C12 . . 118.1(3) ?
    C10 C11 C14 . . 122.2(3) ?
    C12 C11 C14 . . 119.7(3) ?
    C8 C7 S1 . . 113.2(2) ?
    C8 C7 H7A . . 108.9 ?
    S1 C7 H7A . . 108.9 ?
    C8 C7 H7B . . 108.9 ?
    S1 C7 H7B . . 108.9 ?
    H7A C7 H7B . . 107.7 ?
    C26 C25 C24 . . 117.9(3) ?
    C26 C25 C28 . . 119.3(3) ?
    C24 C25 C28 . . 122.7(3) ?
    C27 C22 C23 . . 117.4(3) ?
    C27 C22 C21 . . 123.3(3) ?
    C23 C22 C21 . . 119.3(3) ?
    C19 C18 C17 . . 124.6(6) ?
    C19 C18 H18A . . 117.7 ?
    C17 C18 H18A . . 117.7 ?
    C33 C32 C31 . . 120.9(3) ?
    C33 C32 H32A . . 119.5 ?
    C31 C32 H32A . . 119.5 ?
    C31 C30 C29 . . 117.9(3) ?
    C31 C30 H30A . . 121.1 ?
    C29 C30 H30A . . 121.1 ?
    C30 C29 C34 . . 121.3(3) ?
    C30 C29 S4 . . 129.4(3) ?
    C34 C29 S4 . . 109.3(2) ?
    N2 C28 C25 . . 122.7(3) ?
    N2 C28 S4 . . 115.6(2) ?
    C25 C28 S4 . . 121.7(2) ?
    C12 C13 C8 . . 120.8(3) ?
    C12 C13 H13A . . 119.6 ?
    C8 C13 H13A . . 119.6 ?
    C23 C24 C25 . . 121.1(3) ?
    C23 C24 H24A . . 119.5 ?
    C25 C24 H24A . . 119.5 ?
    N1 C14 C11 . . 123.0(3) ?
    N1 C14 S3 . . 116.3(3) ?
    C11 C14 S3 . . 120.7(3) ?
    C32 C33 C34 . . 118.5(3) ?
    C32 C33 H33A . . 120.7 ?
    C34 C33 H33A . . 120.7 ?
    O2 C2 Fe1 . . 177.2(4) ?
    O4 C4 Fe2 . . 178.9(4) ?
    C22 C21 S2 . . 112.0(2) ?
    C22 C21 H21A . . 109.2 ?
    S2 C21 H21A . . 109.2 ?
    C22 C21 H21B . . 109.2 ?
    S2 C21 H21B . . 109.2 ?
    H21A C21 H21B . . 107.9 ?
    O3 C3 Fe1 . . 178.1(4) ?
    O1 C1 Fe1 . . 179.3(3) ?
    C30 C31 C32 . . 121.5(3) ?
    C30 C31 H31A . . 119.2 ?
    C32 C31 H31A . . 119.2 ?
    C10 C9 C8 . . 120.9(3) ?
    C10 C9 H9A . . 119.6 ?
    C8 C9 H9A . . 119.6 ?
    C9 C8 C13 . . 118.7(3) ?
    C9 C8 C7 . . 120.6(3) ?
    C13 C8 C7 . . 120.7(3) ?
    C20 C15 C16 . . 120.3(4) ?
    C20 C15 S3 . . 110.2(3) ?
    C16 C15 S3 . . 129.4(4) ?
    C13 C12 C11 . . 120.9(3) ?
    C13 C12 H12A . . 119.5 ?
    C11 C12 H12A . . 119.5 ?
    O5 C5 Fe2 . . 178.0(3) ?
    C18 C19 C20 . . 117.4(5) ?
    C18 C19 H19A . . 121.3 ?
    C20 C19 H19A . . 121.3 ?
    N1 C20 C19 . . 121.8(4) ?
    N1 C20 C15 . . 117.4(3) ?
    C19 C20 C15 . . 120.9(4) ?
    C18 C17 C16 . . 120.3(5) ?
    C18 C17 H17A . . 119.9 ?
    C16 C17 H17A . . 119.9 ?
    O6 C6 Fe2 . . 176.5(4) ?
    C24 C23 C22 . . 121.4(3) ?
    C24 C23 H23A . . 119.3 ?
    C22 C23 H23A . . 119.3 ?
    C22 C27 C26 . . 121.5(3) ?
    C22 C27 H27A . . 119.2 ?
    C26 C27 H27A . . 119.2 ?
    C17 C16 C15 . . 116.6(5) ?
    C17 C16 H16A . . 121.7 ?
    C15 C16 H16A . . 121.7 ?
loop_
    _geom_torsion_atom_site_label_1
    _geom_torsion_atom_site_label_2
    _geom_torsion_atom_site_label_3
    _geom_torsion_atom_site_label_4
    _geom_torsion_site_symmetry_1
    _geom_torsion_site_symmetry_2
    _geom_torsion_site_symmetry_3
    _geom_torsion_site_symmetry_4
    _geom_torsion
    _geom_torsion_publ_flag
    C5 Fe2 Fe1 C3 . . . . 1.59(18) ?
    C4 Fe2 Fe1 C3 . . . . -94.52(19) ?
    C6 Fe2 Fe1 C3 . . . . 126.1(3) ?
    S2 Fe2 Fe1 C3 . . . . 87.26(14) ?
    S1 Fe2 Fe1 C3 . . . . -171.20(14) ?
    C5 Fe2 Fe1 C2 . . . . 93.97(18) ?
    C4 Fe2 Fe1 C2 . . . . -2.14(19) ?
    C6 Fe2 Fe1 C2 . . . . -141.5(3) ?
    S2 Fe2 Fe1 C2 . . . . 179.64(15) ?
    S1 Fe2 Fe1 C2 . . . . -78.81(15) ?
    C5 Fe2 Fe1 C1 . . . . -131.0(3) ?
    C4 Fe2 Fe1 C1 . . . . 132.9(3) ?
    C6 Fe2 Fe1 C1 . . . . -6.5(4) ?
    S2 Fe2 Fe1 C1 . . . . -45.4(2) ?
    S1 Fe2 Fe1 C1 . . . . 56.2(2) ?
    C5 Fe2 Fe1 S2 . . . . -85.67(12) ?
    C4 Fe2 Fe1 S2 . . . . 178.22(13) ?
    C6 Fe2 Fe1 S2 . . . . 38.8(3) ?
    S1 Fe2 Fe1 S2 . . . . 101.55(4) ?
    C5 Fe2 Fe1 S1 . . . . 172.78(12) ?
    C4 Fe2 Fe1 S1 . . . . 76.68(13) ?
    C6 Fe2 Fe1 S1 . . . . -62.7(3) ?
    S2 Fe2 Fe1 S1 . . . . -101.55(4) ?
    C3 Fe1 S2 C21 . . . . 6.63(16) ?
    C2 Fe1 S2 C21 . . . . 106.4(4) ?
    C1 Fe1 S2 C21 . . . . -93.59(16) ?
    S1 Fe1 S2 C21 . . . . 163.26(12) ?
    Fe2 Fe1 S2 C21 . . . . 107.37(12) ?
    C3 Fe1 S2 Fe2 . . . . -100.74(12) ?
    C2 Fe1 S2 Fe2 . . . . -1.0(4) ?
    C1 Fe1 S2 Fe2 . . . . 159.04(12) ?
    S1 Fe1 S2 Fe2 . . . . 55.89(3) ?
    C5 Fe2 S2 C21 . . . . -8.34(18) ?
    C4 Fe2 S2 C21 . . . . -114.2(4) ?
    C6 Fe2 S2 C21 . . . . 89.20(19) ?
    S1 Fe2 S2 C21 . . . . -164.82(14) ?
    Fe1 Fe2 S2 C21 . . . . -109.14(14) ?
    C5 Fe2 S2 Fe1 . . . . 100.80(11) ?
    C4 Fe2 S2 Fe1 . . . . -5.1(4) ?
    C6 Fe2 S2 Fe1 . . . . -161.66(14) ?
    S1 Fe2 S2 Fe1 . . . . -55.69(3) ?
    C3 Fe1 S1 C7 . . . . 126.8(4) ?
    C2 Fe1 S1 C7 . . . . -147.36(18) ?
    C1 Fe1 S1 C7 . . . . -49.88(18) ?
    S2 Fe1 S1 C7 . . . . 49.56(13) ?
    Fe2 Fe1 S1 C7 . . . . 105.09(13) ?
    C3 Fe1 S1 Fe2 . . . . 21.7(3) ?
    C2 Fe1 S1 Fe2 . . . . 107.54(12) ?
    C1 Fe1 S1 Fe2 . . . . -154.97(12) ?
    S2 Fe1 S1 Fe2 . . . . -55.54(3) ?
    C5 Fe2 S1 C7 . . . . -124.8(3) ?
    C4 Fe2 S1 C7 . . . . 143.13(17) ?
    C6 Fe2 S1 C7 . . . . 44.99(19) ?
    S2 Fe2 S1 C7 . . . . -52.03(12) ?
    Fe1 Fe2 S1 C7 . . . . -107.60(12) ?
    C5 Fe2 S1 Fe1 . . . . -17.2(3) ?
    C4 Fe2 S1 Fe1 . . . . -109.28(13) ?
    C6 Fe2 S1 Fe1 . . . . 152.59(15) ?
    S2 Fe2 S1 Fe1 . . . . 55.57(3) ?
    C28 N2 C34 C29 . . . . 0.4(4) ?
    C28 N2 C34 C33 . . . . -177.9(3) ?
    C9 C10 C11 C12 . . . . -1.1(5) ?
    C9 C10 C11 C14 . . . . 176.4(3) ?
    Fe1 S1 C7 C8 . . . . 55.7(3) ?
    Fe2 S1 C7 C8 . . . . 129.9(2) ?
    C27 C26 C25 C24 . . . . -0.3(6) ?
    C27 C26 C25 C28 . . . . -175.7(3) ?
    C31 C30 C29 C34 . . . . -0.3(5) ?
    C31 C30 C29 S4 . . . . -178.2(3) ?
    N2 C34 C29 C30 . . . . -177.8(3) ?
    C33 C34 C29 C30 . . . . 0.7(5) ?
    N2 C34 C29 S4 . . . . 0.5(3) ?
    C33 C34 C29 S4 . . . . 178.9(2) ?
    C28 S4 C29 C30 . . . . 177.2(3) ?
    C28 S4 C29 C34 . . . . -0.9(2) ?
    C34 N2 C28 C25 . . . . 176.6(3) ?
    C34 N2 C28 S4 . . . . -1.1(3) ?
    C26 C25 C28 N2 . . . . -11.7(5) ?
    C24 C25 C28 N2 . . . . 173.1(3) ?
    C26 C25 C28 S4 . . . . 165.9(3) ?
    C24 C25 C28 S4 . . . . -9.3(5) ?
    C29 S4 C28 N2 . . . . 1.2(3) ?
    C29 S4 C28 C25 . . . . -176.5(3) ?
    C26 C25 C24 C23 . . . . 1.2(6) ?
    C28 C25 C24 C23 . . . . 176.5(4) ?
    C20 N1 C14 C11 . . . . 179.6(3) ?
    C20 N1 C14 S3 . . . . 0.5(3) ?
    C10 C11 C14 N1 . . . . 174.9(3) ?
    C12 C11 C14 N1 . . . . -7.7(5) ?
    C10 C11 C14 S3 . . . . -6.1(5) ?
    C12 C11 C14 S3 . . . . 171.3(3) ?
    C15 S3 C14 N1 . . . . -1.0(3) ?
    C15 S3 C14 C11 . . . . 179.9(3) ?
    C31 C32 C33 C34 . . . . 0.4(5) ?
    N2 C34 C33 C32 . . . . 177.6(3) ?
    C29 C34 C33 C32 . . . . -0.7(5) ?
    C27 C22 C21 S2 . . . . -38.0(4) ?
    C23 C22 C21 S2 . . . . 139.9(3) ?
    Fe1 S2 C21 C22 . . . . 106.5(2) ?
    Fe2 S2 C21 C22 . . . . -177.4(2) ?
    C29 C30 C31 C32 . . . . 0.0(5) ?
    C33 C32 C31 C30 . . . . -0.1(6) ?
    C11 C10 C9 C8 . . . . -0.1(5) ?
    C10 C9 C8 C13 . . . . 1.2(5) ?
    C10 C9 C8 C7 . . . . -176.8(3) ?
    C12 C13 C8 C9 . . . . -1.0(5) ?
    C12 C13 C8 C7 . . . . 177.0(3) ?
    S1 C7 C8 C9 . . . . -121.3(3) ?
    S1 C7 C8 C13 . . . . 60.7(4) ?
    C14 S3 C15 C20 . . . . 1.1(3) ?
    C14 S3 C15 C16 . . . . 179.7(4) ?
    C8 C13 C12 C11 . . . . -0.2(5) ?
    C10 C11 C12 C13 . . . . 1.2(5) ?
    C14 C11 C12 C13 . . . . -176.3(3) ?
    C17 C18 C19 C20 . . . . 0.2(7) ?
    C14 N1 C20 C19 . . . . -179.5(3) ?
    C14 N1 C20 C15 . . . . 0.4(4) ?
    C18 C19 C20 N1 . . . . 179.7(4) ?
    C18 C19 C20 C15 . . . . -0.2(6) ?
    C16 C15 C20 N1 . . . . -179.8(3) ?
    S3 C15 C20 N1 . . . . -1.1(4) ?
    C16 C15 C20 C19 . . . . 0.1(5) ?
    S3 C15 C20 C19 . . . . 178.8(3) ?
    C19 C18 C17 C16 . . . . -0.1(8) ?
    C25 C24 C23 C22 . . . . -0.3(6) ?
    C27 C22 C23 C24 . . . . -1.4(6) ?
    C21 C22 C23 C24 . . . . -179.5(4) ?
    C23 C22 C27 C26 . . . . 2.3(6) ?
    C21 C22 C27 C26 . . . . -179.7(3) ?
    C25 C26 C27 C22 . . . . -1.5(6) ?
    C18 C17 C16 C15 . . . . -0.1(6) ?
    C20 C15 C16 C17 . . . . 0.1(5) ?
    S3 C15 C16 C17 . . . . -178.4(3) ?
