# Supplementary material for: Bis{μ-[4-(1,3-benzothia­zol-2-yl)phen­yl]methane­thiol­ato-κ4 S,S′:S,S′}bis­[tricarbonyl­iron(I)](Fe—Fe)
Source: Acta Crystallogr Sect E Struct Rep Online. 2012 Feb 24;68(Pt 3):m330. doi: 10.1107/S1600536812007581 (PMC3297275; doi:10.1107/S1600536812007581)
Supplement: Supplementary file 2 [file e-68-0m330-Isup2.hkl]

# 
# h,k,l, Fc-squared, Fo-squared, sigma(Fo-squared) and status flag 
# 
data_I
_shelx_title ' good in Pbca' 
_shelx_refln_list_code          4 
_shelx_F_calc_maximum      919.39 
_exptl_crystal_F_000      3216.00 
_reflns_d_resolution_high  0.8107 
 
loop_ 
 _symmetry_equiv_pos_as_xyz 
 'x, y, z' 
 '-x+1/2, -y, z+1/2' 
 '-x, y+1/2, -z+1/2' 
 'x+1/2, -y+1/2, -z' 
 '-x, -y, -z' 
 'x-1/2, y, -z-1/2' 
 'x, -y-1/2, z-1/2' 
 '-x-1/2, y-1/2, z' 
 
_cell_length_a    12.8288 
_cell_length_b    16.8812 
_cell_length_c    31.0891 
_cell_angle_alpha  90.000 
_cell_angle_beta   90.000 
_cell_angle_gamma  90.000 
 
_shelx_F_squared_multiplier     1.000 
 
loop_ 
 _refln_index_h 
 _refln_index_k 
 _refln_index_l 
 _refln_F_squared_calc 
 _refln_F_squared_meas 
 _refln_F_squared_sigma 
 _refln_observed_status 
   2   0   0   182032.89   189453.77   4212.47 o 
   4   0   0     1920.17     1975.57    159.46 o 
   6   0   0     2696.52     2652.74    144.77 o 
   8   0   0    18658.80    16670.63    494.37 o 
  10   0   0      933.32     1042.06    134.36 o 
  12   0   0     5791.97     5194.75    280.38 o 
  14   0   0       56.05      275.27    193.86 o 
   2   1   0   258333.56   269147.84   4873.60 o 
   4   1   0    30908.05    32805.07    558.00 o 
   6   1   0    49480.58    46763.90    798.99 o 
   8   1   0     2881.53     2558.84    121.13 o 
  10   1   0     9906.24     9746.83    260.75 o 
  12   1   0     1949.18     1820.26    128.30 o 
  14   1   0     1429.34     1370.68    262.54 o 
   0   2   0   133396.41   142637.36   2548.33 o 
   2   2   0    55367.85    61087.84    966.96 o 
   4   2   0    26893.45    27858.87    561.09 o 
   6   2   0     3100.43     3418.54    237.42 o 
   8   2   0    20168.64    18619.95    381.71 o 
  10   2   0      255.43      208.18     70.67 o 
  12   2   0     3762.42     3990.55    210.29 o 
  14   2   0      190.61      277.84    156.15 o 
   2   3   0    19021.10    21177.56    358.06 o 
   4   3   0     1595.91     1827.54    177.10 o 
   6   3   0    22290.67    22002.65    388.53 o 
   8   3   0    22200.61    21902.19    383.88 o 
  10   3   0     2636.25     2696.22    118.95 o 
  12   3   0     1738.56     1742.41    153.39 o 
  14   3   0     3249.62     3479.12    370.10 o 
   0   4   0    21865.76    22130.44    370.35 o 
   2   4   0     4693.58     6314.10    157.72 o 
   4   4   0     1835.20     2068.88    138.90 o 
   6   4   0    25749.07    29236.35    526.03 o 
   8   4   0     7537.51     8075.87    211.80 o 
  10   4   0    10842.42    11269.53    339.78 o 
  12   4   0     9529.36    10206.31    437.47 o 
  14   4   0      498.15      371.66    194.70 o 
   2   5   0    82453.83    86769.34   1377.15 o 
   4   5   0    14435.74    12978.74    348.72 o 
   6   5   0      467.19      407.61     52.27 o 
   8   5   0    17545.01    17214.37    358.28 o 
  10   5   0     1274.85     1658.47    184.85 o 
  12   5   0      382.70      708.55    163.16 o 
  14   5   0       35.42      155.84    201.42 o 
   0   6   0     2332.34     2364.10     75.68 o 
   2   6   0    37185.37    38251.59    731.29 o 
   4   6   0       74.22      104.65     49.73 o 
   6   6   0    11624.34    11455.18    250.80 o 
   8   6   0      180.21      328.10     73.20 o 
  10   6   0      467.04      454.32    136.35 o 
  12   6   0      647.71      750.15    237.50 o 
  14   6   0      936.67     1198.30    498.51 o 
   2   7   0     7681.40     7655.89    165.77 o 
   4   7   0    40733.47    39856.40    801.13 o 
   6   7   0       20.09       33.54     55.22 o 
   8   7   0      416.30      396.88     89.30 o 
  10   7   0       22.80       27.98    106.24 o 
  12   7   0      733.90      457.12    158.49 o 
  14   7   0      432.47      283.50    169.67 o 
   0   8   0    97280.97    99271.58   1576.16 o 
   2   8   0    52837.85    54870.40    805.29 o 
   4   8   0    10401.75    10075.22    274.52 o 
   6   8   0     2509.31     2359.44    165.65 o 
   8   8   0      380.85      228.12     79.64 o 
  10   8   0      921.79      786.83    168.16 o 
  12   8   0     2161.60     1879.98    235.09 o 
  14   8   0      641.28      682.05    195.70 o 
   2   9   0    11023.15    10372.95    193.29 o 
   4   9   0     4856.25     4539.98    176.69 o 
   6   9   0     1055.27     1390.75    117.67 o 
   8   9   0     3073.14     3396.37    295.72 o 
  10   9   0      147.43      120.38    132.15 o 
  12   9   0     1789.62     1629.99    230.34 o 
  14   9   0       27.74       73.01    158.04 o 
   0  10   0    32446.83    32721.90    657.33 o 
   2  10   0     3694.60     3921.41    156.14 o 
   4  10   0     9278.34     8444.56    259.76 o 
   6  10   0     1077.58     1227.43    165.28 o 
   8  10   0       66.99       30.10     78.86 o 
  10  10   0     3609.28     3947.91    286.74 o 
  12  10   0       64.00       93.57    161.02 o 
   2  11   0     1184.87     1194.52    116.41 o 
   4  11   0        0.39        0.00     58.38 o 
   6  11   0     4381.65     4182.33    195.49 o 
   8  11   0    10652.08    10892.09    353.70 o 
  10  11   0      134.94      281.15    107.00 o 
  12  11   0       16.24       39.71    158.68 o 
   0  12   0      835.13      860.02     98.00 o 
   2  12   0     6609.43     6335.51    165.01 o 
   4  12   0      172.82      132.48     69.48 o 
   6  12   0      999.68     1105.03    123.68 o 
   8  12   0     1645.60     1738.84    330.33 o 
  10  12   0     2084.28     2495.31    197.25 o 
  12  12   0     5199.81     5793.01    686.50 o 
   2  13   0     3135.46     3193.86    122.25 o 
   4  13   0     4863.24     4591.54    196.68 o 
   6  13   0     1714.88     1423.59    137.82 o 
   8  13   0     1307.01     1262.39    172.73 o 
  10  13   0      294.59      288.25    129.87 o 
  12  13   0       19.59        0.00    128.74 o 
   0  14   0     3999.65     3596.13    320.59 o 
   2  14   0     1667.96     1592.06    111.33 o 
   4  14   0      546.94      412.40     93.18 o 
   6  14   0      963.63     1050.98    130.39 o 
   8  14   0     3833.04     3897.02    230.79 o 
  10  14   0       81.19      156.78    120.92 o 
   2  15   0     7625.75     7905.11    439.76 o 
   4  15   0     6183.20     6769.99    315.23 o 
   6  15   0     4380.59     4019.70    390.42 o 
   8  15   0      350.68      371.74    154.10 o 
  10  15   0      368.74      256.54    128.60 o 
   0  16   0    14688.61    16384.44    788.04 o 
   2  16   0     1807.21     1809.40    193.13 o 
   4  16   0     1276.93     1055.23    129.56 o 
   6  16   0     1301.03     1400.08    155.70 o 
   8  16   0      427.74      717.94    187.71 o 
  10  16   0       88.09        0.00    153.97 o 
   2  17   0      905.84      875.40    176.66 o 
   4  17   0       58.58        0.00    106.58 o 
   6  17   0     1335.99     1320.96    278.63 o 
   8  17   0       70.53        0.00     99.92 o 
   0  18   0     3632.36     3618.79    386.05 o 
   2  18   0        5.17        0.00    134.70 o 
   4  18   0     4367.30     4562.10    303.53 o 
   6  18   0     2711.03     2351.54    350.80 o 
   2  19   0      224.43      160.17    150.29 o 
   4  19   0     1205.93     1076.76    334.86 o 
   6  19   0      326.61      514.21    156.66 o 
   0  20   0      139.50        0.00    191.35 o 
   2  20   0      530.52      350.08    162.01 o 
   4  20   0       11.80       54.95    122.93 o 
   1   1   1     2313.92     2650.99     84.21 o 
   2   1   1    43051.77    46154.50    519.68 o 
   3   1   1      234.65      164.23     29.44 o 
   4   1   1    16754.15    17581.90    243.28 o 
   5   1   1      951.65     1056.87     81.60 o 
   6   1   1       53.07       58.58     32.60 o 
   7   1   1     1023.36     1104.78     53.99 o 
   8   1   1     2724.46     2599.05     82.00 o 
   9   1   1      110.97      168.18     42.34 o 
  10   1   1     6218.19     5635.71    135.25 o 
  11   1   1     1993.75     2153.17     90.86 o 
  12   1   1       79.95       45.58     51.55 o 
  13   1   1      261.08      291.88     69.83 o 
  14   1   1        8.74        0.00     73.32 o 
  15   1   1       56.21      192.06    249.25 o 
   0   2   1   119290.96   127758.72   1780.59 o 
   1   2   1    12160.92    13749.32    163.89 o 
   2   2   1    16405.95    18061.41    326.69 o 
   3   2   1     1034.60     1190.74     38.60 o 
   4   2   1      640.75      666.85     40.70 o 
   5   2   1     7250.38     7876.81    155.76 o 
   6   2   1     4824.44     5010.77     93.64 o 
   7   2   1    12197.92    10914.37    174.98 o 
   8   2   1     3283.64     3041.05    103.37 o 
   9   2   1       98.62      135.34     44.86 o 
  10   2   1    13139.24    13195.73    258.78 o 
  11   2   1     1732.09     1701.72     77.18 o 
  12   2   1      780.20      765.82     71.40 o 
  13   2   1      257.29      365.26     78.90 o 
  14   2   1     1111.94     1016.04    146.13 o 
  15   2   1       19.88        0.00    105.14 o 
   1   3   1    21314.52    22720.18    250.57 o 
   2   3   1    18175.47    17704.21    202.24 o 
   3   3   1     3583.50     3089.06     70.14 o 
   4   3   1    10494.16    10640.18    250.86 o 
   5   3   1      257.79      217.63     28.33 o 
   6   3   1      136.04       75.01     42.03 o 
   7   3   1      202.64      163.54     40.98 o 
   8   3   1     4073.52     4111.11     90.67 o 
   9   3   1     4433.03     4314.58     97.93 o 
  10   3   1     5689.55     5459.68    117.59 o 
  11   3   1     1387.49     1348.32     79.76 o 
  12   3   1      103.62      201.18     66.68 o 
  13   3   1     1074.40      925.63    123.69 o 
  14   3   1       56.77       36.97     92.66 o 
  15   3   1       83.25       76.96    111.92 o 
   0   4   1    23131.78    24575.38    306.26 o 
   1   4   1     1321.61     1224.04     33.40 o 
   2   4   1    60335.62    64136.93    724.08 o 
   3   4   1    29804.40    31141.00    370.74 o 
   4   4   1    12341.94    12673.46    248.23 o 
   5   4   1     1558.22     1555.26     48.67 o 
   6   4   1    10419.38    10537.86    189.00 o 
   7   4   1       89.70       93.44     54.52 o 
   8   4   1     2779.99     2956.43    116.77 o 
   9   4   1        3.64        0.00     40.97 o 
  10   4   1     2479.68     2459.21    114.15 o 
  11   4   1      252.24      239.68     86.20 o 
  12   4   1      137.48      110.41     91.06 o 
  13   4   1       14.05        0.00     88.60 o 
  14   4   1       28.57        0.00     93.90 o 
  15   4   1      287.88      391.80    190.79 o 
   1   5   1     2341.73     2547.82     56.69 o 
   2   5   1     1606.51     1753.57     51.10 o 
   3   5   1     6098.42     6297.69    109.03 o 
   4   5   1    38498.20    40501.50    514.47 o 
   5   5   1    16870.90    18251.53    215.50 o 
   6   5   1      267.75      235.11     31.83 o 
   7   5   1     2639.40     2970.88    117.86 o 
   8   5   1     2902.92     3005.17     87.66 o 
   9   5   1      237.66      270.61     85.26 o 
  10   5   1     3515.60     3642.46    178.14 o 
  11   5   1       28.24       89.67     78.68 o 
  12   5   1      252.65      365.51    100.22 o 
  13   5   1      909.38     1032.91    133.94 o 
  14   5   1      456.73      336.19    114.82 o 
  15   5   1        6.71       37.29    109.55 o 
   0   6   1    31569.20    32988.27    414.05 o 
   1   6   1       89.83       51.35     14.25 o 
   2   6   1    25623.59    28642.83    371.62 o 
   3   6   1       51.18       75.47     28.75 o 
   4   6   1     2144.99     2235.58     78.93 o 
   5   6   1    12962.14    13684.91    182.05 o 
   6   6   1      117.71       75.19     30.64 o 
   7   6   1    12439.70    12563.14    199.78 o 
   8   6   1      430.25      361.11     56.55 o 
   9   6   1     3602.27     3469.42    166.83 o 
  10   6   1     1864.59     1864.52    161.71 o 
  11   6   1      325.58      353.30    152.75 o 
  12   6   1     3643.82     3391.59    191.16 o 
  13   6   1      600.24      528.99    117.59 o 
  14   6   1      803.81      901.07    139.54 o 
  15   6   1       99.30      246.28    156.14 o 
   1   7   1        3.10        0.00     16.11 o 
   2   7   1     2794.15     2788.69     77.38 o 
   3   7   1     2219.38     2090.45     93.16 o 
   4   7   1     1609.91     1471.98    101.41 o 
   5   7   1      829.67      843.93     66.25 o 
   6   7   1      231.60      138.26     45.66 o 
   7   7   1        5.16       60.02     43.10 o 
   8   7   1     1384.86     1457.84    100.31 o 
   9   7   1      797.65      567.66    138.55 o 
  10   7   1     3440.19     3402.47    177.66 o 
  11   7   1      191.82      300.28     97.71 o 
  12   7   1      242.51        8.72     91.78 o 
  13   7   1     1474.75     1643.69    157.71 o 
  14   7   1      106.57       14.02    103.64 o 
   0   8   1       72.28       39.20     38.80 o 
   1   8   1     6100.69     6354.11     85.59 o 
   2   8   1      410.63      437.64     45.20 o 
   3   8   1      157.12      173.81     49.25 o 
   4   8   1       15.10        0.00     36.15 o 
   5   8   1      303.19      316.10     52.75 o 
   6   8   1     5860.81     5710.61    147.93 o 
   7   8   1      222.13      149.18     49.29 o 
   8   8   1      309.51      199.84     70.81 o 
   9   8   1     2543.93     2315.49    150.68 o 
  10   8   1        8.40        4.67     79.33 o 
  11   8   1       21.28        0.00     84.95 o 
  12   8   1        1.68        0.00     99.57 o 
  13   8   1       14.71      196.04    107.01 o 
  14   8   1       31.54      104.69    110.60 o 
   1   9   1      624.61      598.66     28.64 o 
   2   9   1    10199.57    10950.70    167.17 o 
   3   9   1        9.86       72.82     29.84 o 
   4   9   1    26778.09    26204.75    405.31 o 
   5   9   1      158.14       86.54     44.40 o 
   6   9   1      960.20     1080.27     76.66 o 
   7   9   1        3.21       51.00     47.91 o 
   8   9   1     2834.89     2715.27    140.04 o 
   9   9   1      494.07      588.35     79.77 o 
  10   9   1     1124.53     1149.90    133.23 o 
  11   9   1        4.85        0.00     91.99 o 
  12   9   1      107.27      146.99    101.18 o 
  13   9   1       30.10       44.56    102.66 o 
  14   9   1      653.05      823.51    173.10 o 
   0  10   1       46.72       51.85     43.01 o 
   1  10   1       37.06       26.31     20.40 o 
   2  10   1    10267.14    10193.23    150.75 o 
   3  10   1      254.02      221.55     47.30 o 
   4  10   1      560.25      433.85     55.56 o 
   5  10   1      128.44       64.39     44.23 o 
   6  10   1      311.77      371.62     59.38 o 
   7  10   1     1357.08     1308.25     94.27 o 
   8  10   1       67.53       97.10     62.11 o 
   9  10   1      520.18      627.10     85.78 o 
  10  10   1      271.35      282.35    141.73 o 
  11  10   1      220.63      218.96    119.92 o 
  12  10   1     1163.49     1256.64    158.17 o 
  13  10   1      215.67      349.64    137.49 o 
   1  11   1      161.07      233.19     33.83 o 
   2  11   1      226.14      228.91     42.08 o 
   3  11   1     4889.71     4843.30    130.41 o 
   4  11   1      751.06      956.88     71.22 o 
   5  11   1      463.52      484.27     61.91 o 
   6  11   1     1150.32     1170.95     91.33 o 
   7  11   1      677.42      780.19     81.33 o 
   8  11   1       11.81       34.87     59.03 o 
   9  11   1      995.33     1024.25    100.33 o 
  10  11   1      574.85      552.31     91.87 o 
  11  11   1        0.57        0.00     97.88 o 
  12  11   1       49.01       54.35    107.75 o 
  13  11   1      414.20      367.22    129.53 o 
   0  12   1     7217.03     7417.59    193.80 o 
   1  12   1      432.83      469.25     43.29 o 
   2  12   1       13.54       12.65     31.24 o 
   3  12   1      578.49      582.88     56.70 o 
   4  12   1      220.47      143.59     51.74 o 
   5  12   1      616.44      495.37     88.32 o 
   6  12   1     2236.32     2336.13    127.30 o 
   7  12   1      950.86      951.57     95.14 o 
   8  12   1      279.61      381.30     74.42 o 
   9  12   1     2262.46     2338.71    173.21 o 
  10  12   1      108.60       67.51     76.33 o 
  11  12   1      391.10      571.25    161.23 o 
  12  12   1       27.01      278.12    110.88 o 
   1  13   1     4732.37     4621.69    121.35 o 
   2  13   1     3270.10     3348.15     93.47 o 
   3  13   1     2578.43     2613.00     90.53 o 
   4  13   1      132.51       74.73     48.76 o 
   5  13   1      312.18      360.93     63.24 o 
   6  13   1      755.14      685.60    102.71 o 
   7  13   1      927.27     1151.50     96.79 o 
   8  13   1      506.70      501.88     85.68 o 
   9  13   1        0.26        0.00     68.96 o 
  10  13   1      272.49      359.54     87.06 o 
  11  13   1      280.47      541.81    167.89 o 
  12  13   1      146.70      176.58    108.56 o 
   0  14   1     1206.13     1169.87    147.39 o 
   1  14   1     4437.03     4085.60    143.11 o 
   2  14   1      768.15      947.71     69.34 o 
   3  14   1        0.60        0.00     37.08 o 
   4  14   1       56.85        3.68     46.92 o 
   5  14   1      274.04      273.17     64.99 o 
   6  14   1      106.22      105.85     63.73 o 
   7  14   1      363.84      540.43     82.61 o 
   8  14   1      291.30      391.56     86.37 o 
   9  14   1       18.31       17.97     69.33 o 
  10  14   1     1525.72     1804.09    135.60 o 
  11  14   1      217.00      307.19     94.73 o 
   1  15   1       55.83      116.02     68.47 o 
   2  15   1      375.63      430.37     91.58 o 
   3  15   1      607.78      545.28     74.69 o 
   4  15   1      468.33      475.80     88.93 o 
   5  15   1      172.17       92.92     61.82 o 
   6  15   1       68.88      173.31     70.19 o 
   7  15   1        3.19       20.14     69.71 o 
   8  15   1       10.58        0.00     69.27 o 
   9  15   1      240.97      159.27     82.32 o 
  10  15   1      116.84       44.38     79.39 o 
   0  16   1        3.12        0.00    100.80 o 
   1  16   1      118.73       63.21     76.81 o 
   2  16   1       30.79        5.79     71.39 o 
   3  16   1      852.70      822.97    108.37 o 
   4  16   1       99.33      213.02    101.99 o 
   5  16   1      138.19      128.11     96.08 o 
   6  16   1     2339.52     2384.73    126.31 o 
   7  16   1      101.93      107.05     73.87 o 
   8  16   1      357.50       86.12    106.13 o 
   9  16   1      715.88      811.56    108.31 o 
  10  16   1       19.70       39.72     83.43 o 
   1  17   1      114.47      224.44     90.09 o 
   2  17   1      565.20      512.02     98.12 o 
   3  17   1        0.08       45.35     77.39 o 
   4  17   1     1519.77     1591.50    138.61 o 
   5  17   1        1.77       29.04     83.61 o 
   6  17   1       56.33       79.55    132.60 o 
   7  17   1      100.27      106.87    110.00 o 
   8  17   1      217.71      258.52     85.35 o 
   9  17   1      388.95      434.31    126.72 o 
   0  18   1      320.94      222.19    139.42 o 
   1  18   1      385.08      218.75     99.77 o 
   2  18   1       62.73        0.00    101.54 o 
   3  18   1      519.40      569.36    102.42 o 
   4  18   1       22.03       58.34     89.71 o 
   5  18   1      179.87       46.76     88.86 o 
   6  18   1        1.20      151.14    112.92 o 
   7  18   1      341.15      127.31    219.04 o 
   1  19   1       11.13        0.00     88.19 o 
   2  19   1        0.24        0.00     83.17 o 
   3  19   1        4.71       85.35    108.78 o 
   4  19   1      301.66      161.83    103.76 o 
   5  19   1      837.00     1074.68    154.45 o 
   6  19   1        0.89        0.00     89.79 o 
   0  20   1      160.86      172.30    279.05 o 
   1  20   1       39.18        0.00     96.58 o 
   2  20   1      207.18      291.67    109.34 o 
   3  20   1      956.86     1180.04    147.58 o 
   4  20   1      240.13      391.48    111.38 o 
   1   0   2     4212.80     3817.31     88.45 o 
   2   0   2    24056.53    23529.39    456.73 o 
   3   0   2    96624.93    98518.52   1815.06 o 
   4   0   2    30105.67    31660.04    829.86 o 
   5   0   2    22903.59    22847.90    479.89 o 
   6   0   2     1994.95     1818.21     85.24 o 
   7   0   2    13579.09    14053.77    298.88 o 
   8   0   2     3678.78     3468.12    133.51 o 
   9   0   2     4921.60     4994.43    168.73 o 
  10   0   2     6244.22     6448.20    202.98 o 
  11   0   2      196.30       88.34     67.33 o 
  12   0   2     2869.76     2966.62    205.93 o 
  13   0   2     6588.31     6195.57    229.62 o 
  14   0   2       44.32      159.74    135.63 o 
   1   1   2    36035.99    37446.65    394.51 o 
   2   1   2       86.33       14.05     13.74 o 
   3   1   2    28545.37    28499.79    392.82 o 
   4   1   2    21561.09    22306.58    323.15 o 
   5   1   2      146.20      195.25     29.79 o 
   6   1   2      888.89      866.27     49.44 o 
   7   1   2     8458.47     8353.05    161.76 o 
   8   1   2        0.55        0.00     33.21 o 
   9   1   2     2714.47     2604.18     90.48 o 
  10   1   2     1008.52     1102.19     94.22 o 
  11   1   2       23.93       33.99     45.51 o 
  12   1   2       44.28       41.44     50.78 o 
  13   1   2      256.98      332.53    110.04 o 
  14   1   2       32.31       86.34     78.07 o 
  15   1   2       53.71      104.34    148.35 o 
   0   2   2    27968.83    29119.20    465.73 o 
   1   2   2    20861.67    24848.18    285.24 o 
   2   2   2    19723.26    20303.01    240.14 o 
   3   2   2    11704.79    12602.52    153.68 o 
   4   2   2      489.33      545.09     27.68 o 
   5   2   2     7159.13     7302.52    118.61 o 
   6   2   2      275.21      354.68     49.99 o 
   7   2   2     5507.78     5248.40    102.12 o 
   8   2   2      414.48      355.93     41.07 o 
   9   2   2      847.79      981.45     57.27 o 
  10   2   2      662.59      599.58     56.55 o 
  11   2   2     1582.19     1599.17     73.07 o 
  12   2   2      146.70       79.87     52.11 o 
  13   2   2     1040.64     1053.32     90.73 o 
  14   2   2       59.87      143.66     98.23 o 
  15   2   2      364.76      264.52    111.84 o 
   1   3   2    19698.65    22173.63    246.19 o 
   2   3   2     6203.56     6950.51     99.66 o 
   3   3   2     2085.83     2060.05     44.32 o 
   4   3   2     6263.75     6703.47    124.54 o 
   5   3   2     6620.18     7045.27    207.56 o 
   6   3   2    12151.41    11937.29    179.66 o 
   7   3   2     2515.51     2576.26     70.89 o 
   8   3   2     3307.06     3206.35     79.63 o 
   9   3   2     6132.26     5529.86    115.03 o 
  10   3   2     3777.17     3818.84     99.11 o 
  11   3   2     3456.83     3607.33    115.56 o 
  12   3   2      493.99      347.83     75.21 o 
  13   3   2     3321.38     3294.95    185.80 o 
  14   3   2      934.08      874.50    130.34 o 
  15   3   2      766.51      879.41    171.16 o 
   0   4   2       32.20        0.00     35.59 o 
   1   4   2    24957.51    24594.15    259.97 o 
   2   4   2      146.99      196.70     23.33 o 
   3   4   2    25598.93    26603.64    467.00 o 
   4   4   2    31232.58    33142.99    399.63 o 
   5   4   2     6008.33     6109.96    122.32 o 
   6   4   2      112.51        0.00     39.95 o 
   7   4   2    10796.84    10058.24    178.68 o 
   8   4   2      248.93      220.62     40.46 o 
   9   4   2    20474.79    20100.40    295.00 o 
  10   4   2      678.99      693.57     67.95 o 
  11   4   2     2450.19     2709.73    138.20 o 
  12   4   2     2908.49     2798.28    170.20 o 
  13   4   2      245.13      432.03    108.70 o 
  14   4   2      841.29      871.39    133.32 o 
  15   4   2     2783.87     3077.83    282.97 o 
   1   5   2      880.38      703.86     25.65 o 
   2   5   2    27929.32    31609.83    467.00 o 
   3   5   2      201.38      188.44     35.71 o 
   4   5   2      609.50      687.51     61.27 o 
   5   5   2     1770.46     1889.12     84.92 o 
   6   5   2     5247.01     5206.35     97.66 o 
   7   5   2     1143.59     1110.08     65.92 o 
   8   5   2     5480.90     5613.13    144.06 o 
   9   5   2     7283.40     8028.71    188.46 o 
  10   5   2     2281.15     2394.43    125.61 o 
  11   5   2     8445.84     7756.85    328.64 o 
  12   5   2      762.32      739.10    116.27 o 
  13   5   2     1456.28     1600.44    151.94 o 
  14   5   2      504.68      560.58    122.94 o 
  15   5   2     1263.81     1338.12    161.94 o 
   0   6   2     7224.88     6756.99    117.59 o 
   1   6   2      232.51      345.74     27.12 o 
   2   6   2     9062.26    10388.07    215.78 o 
   3   6   2     4444.58     4889.95     98.35 o 
   4   6   2     1653.75     1624.89     59.34 o 
   5   6   2    14367.07    13863.37    215.29 o 
   6   6   2      330.08      330.24     85.38 o 
   7   6   2     6803.15     6892.13    148.93 o 
   8   6   2     1338.87     1365.30     83.78 o 
   9   6   2     1188.31     1212.05    112.53 o 
  10   6   2      646.28      826.38    116.41 o 
  11   6   2       45.14       42.55     79.96 o 
  12   6   2       50.90      101.88     89.47 o 
  13   6   2      104.70        0.00     94.99 o 
  14   6   2      286.22      360.89    117.37 o 
  15   6   2      530.34      574.85    140.64 o 
   1   7   2    36730.79    37936.78    365.05 o 
   2   7   2      470.95      411.27     45.64 o 
   3   7   2    10255.10    10631.82    171.18 o 
   4   7   2    24507.86    24402.91    338.83 o 
   5   7   2     4286.89     4223.86    117.18 o 
   6   7   2     2299.14     2291.40     93.90 o 
   7   7   2     1891.06     1890.55     91.68 o 
   8   7   2      745.57      755.39     83.62 o 
   9   7   2     8037.79     7410.66    246.37 o 
  10   7   2     1091.66     1100.43    121.19 o 
  11   7   2       97.45       82.65     85.50 o 
  12   7   2       78.10      149.74     96.01 o 
  13   7   2      243.87       99.91    106.23 o 
  14   7   2      183.15      181.32    114.00 o 
   0   8   2     6427.71     7642.76    254.99 o 
   1   8   2     2408.14     2310.77     54.66 o 
   2   8   2    21519.93    21273.55    275.96 o 
   3   8   2    56773.87    57943.95    727.73 o 
   4   8   2      401.17      377.05     32.82 o 
   5   8   2     9337.83     9992.21    200.57 o 
   6   8   2     9340.15     9226.19    196.31 o 
   7   8   2     1013.98     1040.93     78.18 o 
   8   8   2      559.60      632.56     76.06 o 
   9   8   2       11.55        0.00     70.64 o 
  10   8   2       15.78        0.00     81.19 o 
  11   8   2      678.04      573.99    111.79 o 
  12   8   2       76.85        2.30     91.62 o 
  13   8   2      306.42      343.98    115.10 o 
  14   8   2      279.46      173.30    123.92 o 
   1   9   2    10736.38    10032.64    118.80 o 
   2   9   2     3665.42     3823.85     85.19 o 
   3   9   2    27727.32    27751.91    492.93 o 
   4   9   2    14973.72    14879.90    261.41 o 
   5   9   2     7554.08     7623.39    172.47 o 
   6   9   2     1537.89     1508.13     85.35 o 
   7   9   2     1701.22     1611.47     92.19 o 
   8   9   2     1902.27     2172.12    110.67 o 
   9   9   2      384.63      308.40     84.45 o 
  10   9   2       77.20      135.99     86.60 o 
  11   9   2      516.25      587.95    141.24 o 
  12   9   2      156.71      226.40    108.43 o 
  13   9   2      129.14      265.10    112.21 o 
  14   9   2       16.49      134.59    108.11 o 
   0  10   2     2178.47     2530.27     77.38 o 
   1  10   2     4236.92     4249.79     76.92 o 
   2  10   2      516.84      602.08     70.94 o 
   3  10   2     9905.44    10204.11    198.97 o 
   4  10   2      286.02      270.07     55.77 o 
   5  10   2     4901.45     4773.29    144.18 o 
   6  10   2     1440.57     1599.65     95.71 o 
   7  10   2      963.28      933.89     81.45 o 
   8  10   2      261.99      336.14     70.94 o 
   9  10   2     2343.86     2424.66    126.37 o 
  10  10   2      605.15      718.40    118.24 o 
  11  10   2       27.79        0.00     88.26 o 
  12  10   2      950.79      904.53    139.16 o 
  13  10   2      716.22      765.11    185.74 o 
   1  11   2        3.89       32.13     27.52 o 
   2  11   2     1945.03     1919.31     89.97 o 
   3  11   2     3397.46     3357.86    110.22 o 
   4  11   2     1166.58      983.51     76.37 o 
   5  11   2      210.78      177.50     51.06 o 
   6  11   2      802.55      846.39     76.83 o 
   7  11   2      236.00      231.87     64.63 o 
   8  11   2     3361.51     3191.94    168.14 o 
   9  11   2      459.51      498.68     82.32 o 
  10  11   2     2235.95     2104.84    129.66 o 
  11  11   2     4113.10     4494.64    228.48 o 
  12  11   2      207.72      435.15    121.24 o 
  13  11   2      567.77      978.52    157.04 o 
   0  12   2        3.67       73.87     42.79 o 
   1  12   2      581.86      588.72     43.06 o 
   2  12   2      163.43      233.23     39.01 o 
   3  12   2      482.04      449.66     56.69 o 
   4  12   2     2568.54     2385.82    142.85 o 
   5  12   2     2228.75     2474.81    139.24 o 
   6  12   2      375.45      431.89     69.44 o 
   7  12   2     1650.08     1794.59    107.22 o 
   8  12   2      120.88      206.47     67.87 o 
   9  12   2     3620.82     4021.86    162.59 o 
  10  12   2     1207.98     1395.24    119.01 o 
  11  12   2       84.13      240.92    103.23 o 
  12  12   2      653.58      812.20    180.31 o 
   1  13   2     1450.16     1532.70     70.76 o 
   2  13   2      511.16      450.62     49.19 o 
   3  13   2       34.84        0.00     45.29 o 
   4  13   2       22.02        0.00     45.41 o 
   5  13   2       12.74       51.66     56.92 o 
   6  13   2      842.04      822.34     83.96 o 
   7  13   2     4993.86     5246.71    172.51 o 
   8  13   2      239.74      327.14     76.47 o 
   9  13   2     2351.73     2556.83    152.25 o 
  10  13   2        1.47      246.60     82.58 o 
  11  13   2     1356.38     1456.96    159.17 o 
  12  13   2      141.11      108.12    108.58 o 
   0  14   2     3632.94     3575.12    224.01 o 
   1  14   2     6986.84     6794.27    169.31 o 
   2  14   2       14.69        0.00     41.45 o 
   3  14   2      648.87      623.08     62.88 o 
   4  14   2      279.75      149.22     57.84 o 
   5  14   2     5731.19     6073.11    171.71 o 
   6  14   2      845.23      925.27     91.64 o 
   7  14   2     1809.84     1845.68    135.33 o 
   8  14   2      937.74     1143.91    105.10 o 
   9  14   2        1.45        0.00     68.27 o 
  10  14   2        1.65       37.47     81.28 o 
  11  14   2        0.66        0.00     83.64 o 
   1  15   2     9551.24     8912.54    285.39 o 
   2  15   2     1924.67     1831.33    106.23 o 
   3  15   2      581.42      527.70     73.46 o 
   4  15   2     2873.60     2743.42    149.24 o 
   5  15   2      202.99      132.78     64.71 o 
   6  15   2     1575.46     1524.98    119.79 o 
   7  15   2     2168.70     2467.78    134.38 o 
   8  15   2      203.93      184.92     77.28 o 
   9  15   2      259.70      376.37     90.56 o 
  10  15   2       22.06       43.55     81.25 o 
   0  16   2      961.88      852.45    152.94 o 
   1  16   2      908.38      831.05    105.99 o 
   2  16   2     1286.47     1223.83    182.61 o 
   3  16   2     3168.50     3302.81    150.82 o 
   4  16   2        0.32       71.98     73.89 o 
   5  16   2      662.42      626.29    132.88 o 
   6  16   2     1002.99     1128.38    100.04 o 
   7  16   2     2672.36     2324.81    133.48 o 
   8  16   2     1218.34     1192.71    125.67 o 
   9  16   2      250.51       62.78     80.98 o 
  10  16   2      150.43       76.28     79.38 o 
   1  17   2     3867.73     3548.72    181.71 o 
   2  17   2     1020.31     1154.89    152.54 o 
   3  17   2      396.33      262.56     93.15 o 
   4  17   2      611.22      470.83     94.58 o 
   5  17   2     1177.43     1077.32    149.71 o 
   6  17   2      747.25      671.23    166.60 o 
   7  17   2       13.21       37.50     90.78 o 
   8  17   2        5.65        0.00     72.58 o 
   9  17   2        2.31       69.61    109.23 o 
   0  18   2       13.13        0.00    107.88 o 
   1  18   2        0.84        0.00     83.60 o 
   2  18   2      279.33      137.50     87.07 o 
   3  18   2       72.15       75.67     82.06 o 
   4  18   2        1.77        0.00     85.48 o 
   5  18   2      109.84      142.29     96.90 o 
   6  18   2        2.29       68.92    106.91 o 
   7  18   2      602.23      670.02    138.11 o 
   1  19   2       77.46        0.00     87.25 o 
   2  19   2       87.87      157.20     98.69 o 
   3  19   2      266.84      314.79    100.59 o 
   4  19   2      379.68      298.22    101.68 o 
   5  19   2      125.81      118.33    102.52 o 
   6  19   2       77.34       71.15     92.30 o 
   0  20   2       24.26        0.00    130.49 o 
   1  20   2        2.34        0.00     93.14 o 
   2  20   2        3.78        0.00     93.72 o 
   3  20   2       13.03       59.88    104.30 o 
   4  20   2      231.41      217.79    187.15 o 
   1   1   3     6049.19     6738.24     78.22 o 
   2   1   3       38.89       43.93     14.47 o 
   3   1   3      764.40      652.22     39.00 o 
   4   1   3     4108.82     4309.07    157.57 o 
   5   1   3       87.26       31.56     27.91 o 
   6   1   3      943.03     1213.58     83.02 o 
   7   1   3      572.71      545.67     51.32 o 
   8   1   3       45.74        0.00     31.57 o 
   9   1   3     3226.78     3349.09    102.89 o 
  10   1   3        3.84       25.64     45.59 o 
  11   1   3        6.22       78.51     45.59 o 
  12   1   3        2.71        0.00     48.18 o 
  13   1   3      893.88      993.39     90.04 o 
  14   1   3     1194.21     1251.46    120.83 o 
  15   1   3      422.85      173.82    156.18 o 
   0   2   3    14175.70    13600.29    247.87 o 
   1   2   3     1963.91     1883.24     40.45 o 
   2   2   3    12358.52    13832.05    160.64 o 
   3   2   3     1444.38     1541.11     41.51 o 
   4   2   3     2247.83     2331.62     73.99 o 
   5   2   3     9316.17     9983.57    158.32 o 
   6   2   3    51436.93    52645.17    627.40 o 
   7   2   3      681.63      567.20     43.76 o 
   8   2   3     1817.87     1692.19     63.46 o 
   9   2   3    12836.87    12902.89    268.61 o 
  10   2   3     7158.93     6809.11    144.58 o 
  11   2   3       68.88      122.34     46.70 o 
  12   2   3      418.75      543.59     68.34 o 
  13   2   3        0.93       74.33     68.00 o 
  14   2   3      718.08      686.04    136.52 o 
  15   2   3       47.14      110.25    106.37 o 
   1   3   3    52322.27    56211.33    639.36 o 
   2   3   3     6635.67     6551.43    128.54 o 
   3   3   3     8814.67     8635.56    120.57 o 
   4   3   3    11043.31    10799.27    143.37 o 
   5   3   3      577.96      649.03     34.87 o 
   6   3   3      297.46      295.57     37.21 o 
   7   3   3     5877.65     6157.77    121.24 o 
   8   3   3      981.50     1013.37     60.15 o 
   9   3   3      898.52      865.81     52.19 o 
  10   3   3     4465.34     4270.90    106.95 o 
  11   3   3     2888.73     2843.97    104.02 o 
  12   3   3       16.67      101.40     68.93 o 
  13   3   3       29.01        0.00     74.28 o 
  14   3   3      799.22      693.38    121.98 o 
  15   3   3      663.41      757.33    135.29 o 
   0   4   3    25717.64    27173.46    364.43 o 
   1   4   3    21387.88    23205.06    246.69 o 
   2   4   3        0.36       22.38     28.87 o 
   3   4   3     3473.97     3927.23    170.42 o 
   4   4   3      764.84      732.82     44.01 o 
   5   4   3      105.03       75.55     26.08 o 
   6   4   3     1688.89     2045.13     68.67 o 
   7   4   3     3888.78     3783.40     97.38 o 
   8   4   3        0.23        0.00     40.51 o 
   9   4   3     1838.94     1739.91     77.60 o 
  10   4   3     1952.06     1905.43     85.67 o 
  11   4   3      930.45      924.49     87.12 o 
  12   4   3      400.19      378.47     98.98 o 
  13   4   3      335.22      294.52    105.88 o 
  14   4   3       10.32      134.58    117.74 o 
  15   4   3        0.65      186.40    113.26 o 
   1   5   3    31166.20    32868.93    343.58 o 
   2   5   3       56.66       76.45     22.43 o 
   3   5   3     7015.41     7151.89    113.57 o 
   4   5   3     1762.84     1674.06     58.98 o 
   5   5   3     2810.99     2418.38     59.56 o 
   6   5   3      239.16      236.07     34.33 o 
   7   5   3      136.82       94.91     46.84 o 
   8   5   3     4620.72     4422.93    126.82 o 
   9   5   3      592.49      728.92     70.04 o 
  10   5   3      253.15      197.06     60.73 o 
  11   5   3     3074.49     3059.61    171.69 o 
  12   5   3        4.35      126.38     91.10 o 
  13   5   3     1371.31     1707.90    154.30 o 
  14   5   3      283.45      206.03    109.91 o 
  15   5   3     1095.36     1353.63    162.80 o 
   0   6   3     3884.22     4235.55     85.84 o 
   1   6   3      867.64     1094.26     42.59 o 
   2   6   3      582.47      754.30     46.64 o 
   3   6   3    11319.38    11869.49    169.33 o 
   4   6   3       45.99       38.27     36.33 o 
   5   6   3      883.74     1120.15     57.45 o 
   6   6   3    21769.02    21765.33    369.06 o 
   7   6   3     6049.51     5640.65    131.52 o 
   8   6   3       16.01       40.73     50.35 o 
   9   6   3      411.60      393.75     88.47 o 
  10   6   3     1889.77     2062.02    144.13 o 
  11   6   3     1305.96     1239.05    128.59 o 
  12   6   3      300.07      392.64    105.94 o 
  13   6   3      246.89      301.54    108.81 o 
  14   6   3      278.13      392.64    121.18 o 
  15   6   3      140.44      178.70    124.87 o 
   1   7   3     7091.87     7497.89    163.17 o 
   2   7   3     2474.67     2926.49    111.90 o 
   3   7   3     1690.07     2083.46     69.23 o 
   4   7   3     2885.86     2581.25     72.42 o 
   5   7   3      142.74      213.74     44.02 o 
   6   7   3       41.09       28.14     40.02 o 
   7   7   3      654.48      714.00     58.88 o 
   8   7   3      371.19      374.30     69.53 o 
   9   7   3        7.15        0.00     83.26 o 
  10   7   3     4576.28     4587.46    202.84 o 
  11   7   3     1191.61     1421.18    138.44 o 
  12   7   3       96.11      150.14     96.84 o 
  13   7   3      689.34      540.40    120.42 o 
  14   7   3      579.64      539.92    128.63 o 
   0   8   3       31.30        6.36     38.03 o 
   1   8   3     5469.17     6020.01    112.34 o 
   2   8   3      333.36      346.38     36.10 o 
   3   8   3     2589.95     2891.89    182.51 o 
   4   8   3       69.14        0.00     27.71 o 
   5   8   3       42.64       33.66     40.09 o 
   6   8   3        9.68       36.58     41.25 o 
   7   8   3      462.91      453.92     74.38 o 
   8   8   3      282.88      246.91     60.94 o 
   9   8   3     2877.08     2788.01    160.05 o 
  10   8   3     2982.55     3044.14    174.65 o 
  11   8   3      236.52      250.04    112.53 o 
  12   8   3       85.92       79.43     96.06 o 
  13   8   3       66.34        0.00     90.10 o 
  14   8   3        0.19       20.36    109.96 o 
   1   9   3     8189.10     8567.89    111.74 o 
   2   9   3     3600.49     3733.59     84.47 o 
   3   9   3     1192.31     1311.89     50.05 o 
   4   9   3      549.14      589.58     62.43 o 
   5   9   3    10560.52    10434.34    210.84 o 
   6   9   3      671.14      644.89     66.24 o 
   7   9   3     1231.64     1180.94    101.69 o 
   8   9   3     3183.27     3152.46    150.32 o 
   9   9   3      115.20      235.71     68.98 o 
  10   9   3        3.61        0.00     73.00 o 
  11   9   3     1181.83     1229.43    142.09 o 
  12   9   3       51.04       25.78     93.38 o 
  13   9   3      836.02      913.23    143.15 o 
  14   9   3      143.83      118.17    113.48 o 
   0  10   3     2375.51     2613.28     75.24 o 
   1  10   3     4822.73     5010.33     81.18 o 
   2  10   3      235.19      244.46     44.67 o 
   3  10   3     7953.29     7855.76    167.73 o 
   4  10   3       71.47        0.00     38.90 o 
   5  10   3     1013.49     1235.09     94.42 o 
   6  10   3    11986.66    11645.76    238.08 o 
   7  10   3     1634.15     1628.97     96.20 o 
   8  10   3        0.30        0.00     52.16 o 
   9  10   3      634.11     1043.88    191.22 o 
  10  10   3      287.12      215.86    119.44 o 
  11  10   3     2583.90     3099.55    233.79 o 
  12  10   3      476.88      410.48    121.96 o 
  13  10   3      345.11      287.94    124.03 o 
   1  11   3     5212.01     5504.77    100.90 o 
   2  11   3     1611.68     1764.88     73.77 o 
   3  11   3     7232.38     7297.16    164.95 o 
   4  11   3     3176.13     3239.10    115.98 o 
   5  11   3      202.04      100.28     49.87 o 
   6  11   3      437.06      368.50     62.70 o 
   7  11   3     1578.03     1531.43     99.31 o 
   8  11   3        1.95        0.00     61.65 o 
   9  11   3      514.53      465.16     80.37 o 
  10  11   3      455.59      460.52    102.95 o 
  11  11   3      150.54      426.14    111.20 o 
  12  11   3      103.89      127.30    102.55 o 
  13  11   3      540.20      333.63    124.27 o 
   0  12   3       95.25       96.96     39.98 o 
   1  12   3     3389.62     3470.27     82.20 o 
   2  12   3      172.12      142.56     37.57 o 
   3  12   3      274.56      208.48     50.78 o 
   4  12   3      480.41      410.91     61.44 o 
   5  12   3      393.86      345.03     59.80 o 
   6  12   3     1327.78     1089.02     87.40 o 
   7  12   3       37.67      101.21     63.30 o 
   8  12   3      205.57      231.28     70.41 o 
   9  12   3      178.16      144.53     74.37 o 
  10  12   3      644.40      740.65     98.93 o 
  11  12   3      383.44      325.41    108.22 o 
  12  12   3        1.10      253.43    114.31 o 
   1  13   3     2458.58     2456.05     84.29 o 
   2  13   3     2616.14     2762.34     94.67 o 
   3  13   3      771.37      835.26     75.68 o 
   4  13   3      306.86      260.40     58.87 o 
   5  13   3      150.97      224.29     59.12 o 
   6  13   3       35.50       32.08     58.83 o 
   7  13   3     4931.32     5362.45    174.12 o 
   8  13   3     1589.99     1601.29    113.88 o 
   9  13   3       61.97        0.00     71.33 o 
  10  13   3      180.76      221.11     84.30 o 
  11  13   3      887.55     1081.02    146.35 o 
  12  13   3       12.68      138.27    108.16 o 
   0  14   3     2385.37     2217.82    182.08 o 
   1  14   3      358.28      624.08     86.83 o 
   2  14   3        0.99        0.00     38.61 o 
   3  14   3      457.88      584.22     63.94 o 
   4  14   3       53.58        0.00     57.49 o 
   5  14   3     1011.64     1129.68     89.91 o 
   6  14   3     5761.06     6072.42    179.08 o 
   7  14   3      120.09      221.13     73.61 o 
   8  14   3        1.13      106.10     73.49 o 
   9  14   3      733.37     1019.97    135.80 o 
  10  14   3       64.42       19.36     76.31 o 
  11  14   3      218.59      330.70     94.97 o 
   1  15   3      643.57      539.91    105.80 o 
   2  15   3       20.37        0.00     75.06 o 
   3  15   3        1.24       31.34     54.17 o 
   4  15   3     2716.81     2737.89    133.39 o 
   5  15   3     1381.72     1366.84    108.70 o 
   6  15   3      349.68      370.61     75.91 o 
   7  15   3       64.51        0.00     67.68 o 
   8  15   3        0.04        0.00     68.03 o 
   9  15   3       43.26        0.00     73.43 o 
  10  15   3       59.20        0.00     76.52 o 
   0  16   3      276.23      161.54    109.48 o 
   1  16   3        3.63        0.00     67.15 o 
   2  16   3       22.12       93.37     66.18 o 
   3  16   3      636.26      470.30     81.15 o 
   4  16   3      409.15      431.56    106.23 o 
   5  16   3      906.24      902.84    112.50 o 
   6  16   3      808.31      785.09    100.34 o 
   7  16   3      489.07      331.27     89.58 o 
   8  16   3        3.63        0.00     79.74 o 
   9  16   3      225.80       73.40     89.20 o 
  10  16   3      896.98      839.64    112.00 o 
   1  17   3      229.42      351.54     93.32 o 
   2  17   3      672.77      399.76     97.64 o 
   3  17   3      656.97      468.86     97.04 o 
   4  17   3      103.91       75.01     80.93 o 
   5  17   3      647.95      611.41    125.70 o 
   6  17   3       29.94       82.61    130.49 o 
   7  17   3       21.85        0.00     92.06 o 
   8  17   3      553.23      266.39     89.13 o 
   9  17   3        8.36        0.00     86.34 o 
   0  18   3      986.50     1121.20    183.28 o 
   1  18   3      791.42      735.99    115.05 o 
   2  18   3      174.34      161.52     89.89 o 
   3  18   3      128.00      143.93     87.87 o 
   4  18   3        8.07       53.88     86.97 o 
   5  18   3       10.01      135.15     94.11 o 
   6  18   3      382.24      288.99    139.39 o 
   7  18   3      105.67        0.00    136.00 o 
   1  19   3       54.41      159.78     99.03 o 
   2  19   3       68.80       17.07     92.70 o 
   3  19   3        6.13        2.71     83.80 o 
   4  19   3        8.40      193.14    101.33 o 
   5  19   3      504.56      583.84    121.43 o 
   6  19   3       95.66       83.72     92.90 o 
   0  20   3      391.44      302.57    156.75 o 
   1  20   3        8.26        0.00     98.48 o 
   2  20   3       73.58       19.18     99.05 o 
   3  20   3      997.38      970.89    220.10 o 
   4  20   3      122.16      141.61     95.99 o 
   0   0   4    54737.56    56421.55   1280.03 o 
   1   0   4   217600.61   208697.69   3278.79 o 
   2   0   4    88179.28    88990.23   1873.06 o 
   3   0   4     7976.12     9170.37    212.85 o 
   4   0   4    96037.48   101721.09   1888.85 o 
   5   0   4    25723.58    25262.05    525.47 o 
   6   0   4      318.88      463.91     64.17 o 
   7   0   4      462.51      579.47    119.17 o 
   8   0   4      472.41      517.93     77.65 o 
   9   0   4     4495.33     4550.77    168.50 o 
  10   0   4      162.02      160.43     88.99 o 
  11   0   4      348.94      263.63     78.86 o 
  12   0   4     2613.30     2510.26    146.13 o 
  13   0   4      415.06      418.12     99.59 o 
  14   0   4       11.77       99.37    121.18 o 
  15   0   4      168.16       67.98    201.42 o 
   1   1   4   123301.88   129581.79   1211.70 o 
   2   1   4      268.74      292.14     19.45 o 
   3   1   4        5.91       32.70     18.31 o 
   4   1   4     8364.69     9435.85    160.15 o 
   5   1   4     1855.69     2228.65     72.25 o 
   6   1   4    37742.91    39061.79    557.14 o 
   7   1   4    22064.66    21463.58    316.29 o 
   8   1   4     1102.47     1028.67     62.31 o 
   9   1   4      745.67      930.88     61.06 o 
  10   1   4     3020.07     3020.57    127.94 o 
  11   1   4      459.34      550.42     61.68 o 
  12   1   4      122.88      142.47     53.86 o 
  13   1   4      133.91      171.86     64.91 o 
  14   1   4     1708.33     1882.02    134.29 o 
  15   1   4       62.81      153.51    157.45 o 
   0   2   4    42688.30    43655.57    694.25 o 
   1   2   4      568.01      608.54     21.87 o 
   2   2   4     1661.34     1422.58     32.29 o 
   3   2   4     2298.47     2578.75     75.13 o 
   4   2   4      357.04      273.94     28.18 o 
   5   2   4    28522.29    28688.00    379.22 o 
   6   2   4       16.02        0.00     31.46 o 
   7   2   4     3961.81     3795.36     91.00 o 
   8   2   4      607.00      624.88     49.39 o 
   9   2   4      946.52      935.44     56.94 o 
  10   2   4     1259.03     1114.51     65.21 o 
  11   2   4     3098.78     2912.67    104.69 o 
  12   2   4     1592.94     1493.92     87.27 o 
  13   2   4      959.49      923.74     94.98 o 
  14   2   4       92.63       58.50     83.31 o 
  15   2   4      796.40      798.49    164.40 o 
   1   3   4    11838.07    12622.60    158.90 o 
   2   3   4     8775.77     9738.81    115.68 o 
   3   3   4     2711.60     2638.44     54.20 o 
   4   3   4    13654.13    13003.88    166.02 o 
   5   3   4     7356.29     7118.26    112.13 o 
   6   3   4    16926.65    17691.07    230.89 o 
   7   3   4      563.30      768.63     49.79 o 
   8   3   4      837.14      874.78     56.01 o 
   9   3   4     8680.73     8103.71    168.79 o 
  10   3   4       24.99        8.43     46.89 o 
  11   3   4     9250.86     9066.68    184.70 o 
  12   3   4       67.43       89.22     66.56 o 
  13   3   4     1432.90     1549.70    125.11 o 
  14   3   4      222.29       57.51     96.13 o 
  15   3   4        5.49      123.97    108.58 o 
   0   4   4    61900.80    64260.82    906.71 o 
   1   4   4    24645.50    25197.82    298.83 o 
   2   4   4     1915.64     1690.00     49.18 o 
   3   4   4     3508.85     3628.96     75.39 o 
   4   4   4    14168.87    14056.91    192.00 o 
   5   4   4     4119.92     4359.39     82.38 o 
   6   4   4     8057.68     8737.57    144.16 o 
   7   4   4    39243.11    39475.79    464.57 o 
   8   4   4     4597.63     4318.23     99.03 o 
   9   4   4     8779.64     8796.84    268.19 o 
  10   4   4      151.82      193.09     49.36 o 
  11   4   4     2644.62     2837.99    115.15 o 
  12   4   4     5053.64     5138.90    217.59 o 
  13   4   4     3897.42     3984.79    277.40 o 
  14   4   4       70.59        0.00     93.39 o 
  15   4   4      254.69       87.25    110.86 o 
   1   5   4      391.43      380.42     25.09 o 
   2   5   4    17415.08    19268.82    233.50 o 
   3   5   4    16648.92    16117.29    214.06 o 
   4   5   4     6121.15     5702.04    113.13 o 
   5   5   4     6685.38     7097.18    139.23 o 
   6   5   4      998.83     1163.34     84.11 o 
   7   5   4       27.48        0.00     63.54 o 
   8   5   4     3270.36     3143.46    108.99 o 
   9   5   4    10119.81     9743.37    212.96 o 
  10   5   4     1133.92     1410.85     93.40 o 
  11   5   4     3179.45     3577.63    238.15 o 
  12   5   4        3.46      147.50     88.35 o 
  13   5   4      850.78      937.66    133.16 o 
  14   5   4        2.09      118.45    106.53 o 
  15   5   4      130.36      169.93    116.77 o 
   0   6   4        8.52        0.00     19.03 o 
   1   6   4      338.25      530.06     28.24 o 
   2   6   4      656.12      609.80     30.17 o 
   3   6   4    25023.01    26286.63    329.38 o 
   4   6   4     5820.75     6741.86    245.65 o 
   5   6   4    14724.16    15379.80    276.28 o 
   6   6   4        0.71       46.49     35.26 o 
   7   6   4      672.59      640.82     56.36 o 
   8   6   4        7.43        1.88     56.50 o 
   9   6   4     1096.94      903.57    214.75 o 
  10   6   4     1114.61     1301.93    121.78 o 
  11   6   4      294.49      236.54     86.92 o 
  12   6   4       37.09      134.91     94.60 o 
  13   6   4       46.69       40.00     94.87 o 
  14   6   4      145.51       88.82    107.01 o 
  15   6   4       27.19      361.28    122.47 o 
   1   7   4    54189.76    54501.07    536.37 o 
   2   7   4      680.28      747.55     37.33 o 
   3   7   4     6573.09     6478.04    141.60 o 
   4   7   4     5869.18     6083.82    189.97 o 
   5   7   4     3908.22     3791.51    129.74 o 
   6   7   4      807.99      733.08     63.93 o 
   7   7   4     2726.46     2689.42     94.07 o 
   8   7   4     2185.63     2118.54    125.41 o 
   9   7   4     1555.77     1373.58    121.19 o 
  10   7   4      823.24      534.72    100.16 o 
  11   7   4      401.48      359.91     96.09 o 
  12   7   4      242.58      145.49     92.94 o 
  13   7   4      135.88      131.24     98.73 o 
  14   7   4       12.66      162.44    110.91 o 
   0   8   4    12255.09    11995.95    195.40 o 
   1   8   4     9569.94     9502.27    116.07 o 
   2   8   4    13481.92    13909.76    187.10 o 
   3   8   4     8213.56     7854.72    123.17 o 
   4   8   4    15252.45    15536.04    260.74 o 
   5   8   4     7314.07     6903.52    159.66 o 
   6   8   4       75.26      125.77     44.10 o 
   7   8   4        0.95        0.00     43.21 o 
   8   8   4     3050.70     3015.04    122.76 o 
   9   8   4      529.02      463.04     92.26 o 
  10   8   4      388.81      334.48     96.60 o 
  11   8   4     1438.01     1633.60    152.64 o 
  12   8   4      219.91      184.33     98.97 o 
  13   8   4      279.35      449.58    115.93 o 
  14   8   4      472.87      361.68    124.09 o 
   1   9   4    19658.03    20034.90    206.47 o 
   2   9   4     2059.22     2344.68     69.22 o 
   3   9   4     2221.14     2382.09     65.28 o 
   4   9   4      293.98      278.18     48.55 o 
   5   9   4        3.65       11.96     39.55 o 
   6   9   4      691.53      752.09     70.34 o 
   7   9   4      148.22       84.32     57.11 o 
   8   9   4     1538.30     1470.89     95.97 o 
   9   9   4     2570.93     2752.14    183.32 o 
  10   9   4        3.29        4.34     82.62 o 
  11   9   4      503.25      354.46    110.03 o 
  12   9   4      317.38      274.19    109.27 o 
  13   9   4      108.78        0.00    102.26 o 
  14   9   4       21.00       63.47    114.12 o 
   0  10   4      955.24     1021.95     51.21 o 
   1  10   4     3207.10     3368.91     62.58 o 
   2  10   4     7612.30     7624.47    145.29 o 
   3  10   4       10.92        0.00     55.36 o 
   4  10   4     5115.58     5126.54    121.69 o 
   5  10   4      733.18      622.25     65.01 o 
   6  10   4       39.85      104.35     61.51 o 
   7  10   4     4935.75     5096.02    154.25 o 
   8  10   4      250.64      183.46     74.69 o 
   9  10   4     1982.90     1985.35    118.05 o 
  10  10   4      923.38      905.22    125.45 o 
  11  10   4     1039.24     1170.53    143.66 o 
  12  10   4        3.82      162.39    103.60 o 
  13  10   4      111.25      151.04    117.00 o 
   1  11   4      176.73      262.09     34.63 o 
   2  11   4        4.60       68.33     34.97 o 
   3  11   4     5951.47     5964.95    150.50 o 
   4  11   4     3584.93     3550.76    119.09 o 
   5  11   4     2972.55     2847.58    111.41 o 
   6  11   4     1021.97     1052.01     84.03 o 
   7  11   4      300.57      241.74     64.43 o 
   8  11   4      238.56      278.28     75.38 o 
   9  11   4     1816.15     1968.02    120.42 o 
  10  11   4      272.06      106.11     93.12 o 
  11  11   4     2110.16     2460.31    229.43 o 
  12  11   4        0.12      122.23    105.86 o 
  13  11   4     1215.39     1877.78    206.77 o 
   0  12   4      183.21      148.65     45.71 o 
   1  12   4     3834.10     3744.45     87.11 o 
   2  12   4     1021.62      931.07     59.08 o 
   3  12   4        0.27        0.00     40.01 o 
   4  12   4      668.51      607.70     66.51 o 
   5  12   4      439.56      412.24     62.69 o 
   6  12   4     1039.63      973.85     83.67 o 
   7  12   4     3683.54     3563.74    140.77 o 
   8  12   4     1536.94     1484.75    107.19 o 
   9  12   4     2053.61     2049.61    140.09 o 
  10  12   4      297.22      287.20     89.74 o 
  11  12   4      441.46      443.76    113.60 o 
  12  12   4      703.49      549.50    207.08 o 
   1  13   4      420.81      446.07     49.78 o 
   2  13   4     1438.22     1384.04     75.89 o 
   3  13   4      775.99      763.36     81.57 o 
   4  13   4     4887.65     4846.69    173.21 o 
   5  13   4      112.77       85.18     55.24 o 
   6  13   4     1470.11     1348.23     96.61 o 
   7  13   4       22.21       92.99     64.48 o 
   8  13   4      397.41      327.98     79.48 o 
   9  13   4      472.77      324.05     96.07 o 
  10  13   4      134.69       88.86     76.35 o 
  11  13   4     1372.71     1549.07    163.72 o 
  12  13   4      148.27      150.26    138.09 o 
   0  14   4       22.27        0.00     70.12 o 
   1  14   4      519.18      470.22     62.55 o 
   2  14   4        1.66        0.00     39.75 o 
   3  14   4     9676.61    10067.56    203.11 o 
   4  14   4      857.18      719.76    148.29 o 
   5  14   4     1593.71     1622.87    101.27 o 
   6  14   4      190.35      110.73     65.14 o 
   7  14   4     1112.52     1275.32    104.41 o 
   8  14   4      269.91      212.86     76.31 o 
   9  14   4      239.08      165.39     77.59 o 
  10  14   4      335.40      209.31     85.27 o 
  11  14   4      153.23      118.64     95.09 o 
   1  15   4     5510.24     5682.09    273.80 o 
   2  15   4      210.25      161.77     83.13 o 
   3  15   4      512.55      649.52     75.29 o 
   4  15   4      386.63      366.74     87.53 o 
   5  15   4     2045.07     1812.48    107.72 o 
   6  15   4     1235.88     1185.19    144.72 o 
   7  15   4     4536.53     5037.54    252.71 o 
   8  15   4      107.41      133.88     80.90 o 
   9  15   4        4.36        0.00     74.68 o 
  10  15   4      444.77      431.19    131.33 o 
   0  16   4     2315.24     2386.64    208.45 o 
   1  16   4     2534.57     2513.73    134.81 o 
   2  16   4       24.40        0.00     56.76 o 
   3  16   4     1371.51     1532.02    116.20 o 
   4  16   4     1778.32     1492.00    114.39 o 
   5  16   4     5346.66     5388.60    213.02 o 
   6  16   4        6.36       18.97     71.49 o 
   7  16   4        4.29       72.13     92.54 o 
   8  16   4      233.04      154.21     92.37 o 
   9  16   4       84.84       96.51     83.54 o 
   1  17   4     1545.97     1694.07    139.35 o 
   2  17   4      431.28      396.39    129.55 o 
   3  17   4       10.86      120.82     74.66 o 
   4  17   4       20.87       78.47     85.11 o 
   5  17   4      453.94      515.73     98.57 o 
   6  17   4     1259.52      923.80    199.74 o 
   7  17   4      232.89      153.84    131.79 o 
   8  17   4        0.60       17.87     80.08 o 
   0  18   4     2335.23     2206.21    223.53 o 
   1  18   4      333.34      340.31    109.39 o 
   2  18   4      532.73      220.49     92.38 o 
   3  18   4      743.47      899.70    117.65 o 
   4  18   4      533.07      504.89    108.31 o 
   5  18   4      132.72      177.34     97.71 o 
   6  18   4        3.56       63.55    112.82 o 
   7  18   4     1271.95     1110.03    159.59 o 
   1  19   4       97.60       46.98     94.04 o 
   2  19   4      354.13      245.55    102.15 o 
   3  19   4      162.17       95.83     96.01 o 
   4  19   4      787.08      743.51    127.33 o 
   5  19   4     1852.63     2038.98    171.01 o 
   6  19   4      469.03      405.29    113.11 o 
   0  20   4      216.90      118.74    253.03 o 
   1  20   4       92.44        0.00     98.06 o 
   2  20   4      289.73      414.72    112.69 o 
   3  20   4        0.39       13.28    175.04 o 
   4  20   4       31.37       73.94     92.68 o 
   1   1   5    14040.95    14846.88    160.87 o 
   2   1   5    13717.89    15872.36    184.38 o 
   3   1   5     3153.16     2687.44     64.94 o 
   4   1   5        8.16       29.25     23.39 o 
   5   1   5       13.45        6.92     34.81 o 
   6   1   5     2573.63     2382.35     94.89 o 
   7   1   5     2243.62     2017.22     81.63 o 
   8   1   5     2185.75     2079.56     81.42 o 
   9   1   5     1063.13     1000.00     62.75 o 
  10   1   5       90.96       35.59     43.40 o 
  11   1   5     3623.38     3408.14    111.94 o 
  12   1   5      310.96      381.45     66.43 o 
  13   1   5      217.22      201.01     66.61 o 
  14   1   5       27.85      112.97     83.60 o 
  15   1   5        3.29       40.67    158.20 o 
   0   2   5      112.01      133.76     23.96 o 
   1   2   5     3274.65     3093.99     48.84 o 
   2   2   5     6137.05     7094.64     85.89 o 
   3   2   5    34880.80    36525.42    428.70 o 
   4   2   5    10518.12    10927.25    166.43 o 
   5   2   5     2750.32     3373.35     82.58 o 
   6   2   5     2731.74     3196.17    160.41 o 
   7   2   5     2209.16     2232.41    110.32 o 
   8   2   5     5997.94     6544.52    315.30 o 
   9   2   5    17880.90    17480.87    262.93 o 
  10   2   5     2440.10     2461.00     92.76 o 
  11   2   5       86.68      163.14     55.27 o 
  12   2   5      685.59      807.79     74.28 o 
  13   2   5      203.22      181.30     69.71 o 
  14   2   5       41.53       50.10     75.71 o 
  15   2   5     1709.60     2037.10    204.06 o 
   1   3   5      781.06      846.89     28.73 o 
   2   3   5    12255.32    13444.22    153.77 o 
   3   3   5    10455.17    11239.51    164.43 o 
   4   3   5      233.40      359.57     28.97 o 
   5   3   5     1284.91     1320.61     49.13 o 
   6   3   5       44.97       68.37     34.10 o 
   7   3   5     3547.53     3056.68     79.63 o 
   8   3   5     1793.98     1745.01     84.31 o 
   9   3   5        1.33        0.00     40.89 o 
  10   3   5     3198.93     2892.62    101.01 o 
  11   3   5      243.94      239.49     88.13 o 
  12   3   5      353.96      302.04     72.48 o 
  13   3   5      109.95       51.06     62.70 o 
  14   3   5      179.68      106.38    102.83 o 
  15   3   5      179.20      229.91    118.32 o 
   0   4   5   134040.86   140700.98   1955.07 o 
   1   4   5     6430.25     5795.91     89.54 o 
   2   4   5     6233.27     6746.41     96.60 o 
   3   4   5     1472.43     1562.45     46.85 o 
   4   4   5     4632.77     4575.80     91.05 o 
   5   4   5      198.67      300.48     29.29 o 
   6   4   5      603.16      774.83     48.46 o 
   7   4   5     2789.25     2576.56     74.31 o 
   8   4   5      133.34       28.11     33.62 o 
   9   4   5      710.32      709.08     60.64 o 
  10   4   5     5203.22     5040.08    141.66 o 
  11   4   5        2.80       87.43     54.74 o 
  12   4   5     2158.53     2278.46    122.65 o 
  13   4   5      169.20       28.60     94.38 o 
  14   4   5       41.70       95.60    102.63 o 
  15   4   5       95.82      108.54    108.99 o 
   1   5   5    29343.44    30613.14    363.33 o 
   2   5   5        0.85       32.97     19.88 o 
   3   5   5      279.82      220.04     36.30 o 
   4   5   5    17718.13    19169.08    274.08 o 
   5   5   5    13457.63    13157.77    176.84 o 
   6   5   5      970.73     1015.93     49.40 o 
   7   5   5     3201.96     3315.26    123.30 o 
   8   5   5       53.57       18.81     45.25 o 
   9   5   5      537.80      585.96     69.01 o 
  10   5   5      706.27      656.12     75.79 o 
  11   5   5     1590.57     1468.56    132.76 o 
  12   5   5      603.98      626.51    112.94 o 
  13   5   5      466.46      488.84    115.93 o 
  14   5   5       54.06       49.63    102.35 o 
  15   5   5       15.63       53.06    106.46 o 
   0   6   5       74.29        0.00     21.19 o 
   1   6   5      357.62      381.18     46.81 o 
   2   6   5    23381.51    24335.48    287.95 o 
   3   6   5    36385.43    37772.34    426.67 o 
   4   6   5      254.99      138.69     29.05 o 
   5   6   5     4886.98     5048.64    114.66 o 
   6   6   5      685.37      646.43     53.50 o 
   7   6   5       14.00       34.26     39.27 o 
   8   6   5     6126.48     6124.34    177.12 o 
   9   6   5    12732.74    12902.14    288.41 o 
  10   6   5        8.10        8.21     71.05 o 
  11   6   5        4.60       73.54     82.23 o 
  12   6   5      868.48      958.35    128.39 o 
  13   6   5       98.50      159.02    101.45 o 
  14   6   5        8.19        0.00    100.69 o 
  15   6   5      971.03     1238.58    158.59 o 
   1   7   5        4.62       36.31     29.44 o 
   2   7   5     4049.14     4058.48     79.95 o 
   3   7   5     8601.34     8920.58    166.54 o 
   4   7   5     1270.47     1087.20     49.90 o 
   5   7   5      756.49      778.52     59.73 o 
   6   7   5      396.25      320.11     44.95 o 
   7   7   5     3576.48     3658.38    126.24 o 
   8   7   5       39.85      144.29     80.90 o 
   9   7   5     3101.24     2940.26    158.66 o 
  10   7   5        3.98       24.60     74.37 o 
  11   7   5     1475.73     1235.62    133.65 o 
  12   7   5     2744.61     2842.80    273.88 o 
  13   7   5       12.37        5.43     92.95 o 
  14   7   5       64.97      159.07    111.44 o 
   0   8   5     3200.00     3356.97     85.33 o 
   1   8   5     2868.40     3118.37     60.16 o 
   2   8   5     1145.87     1291.32     63.63 o 
   3   8   5     1104.26     1133.97     53.50 o 
   4   8   5       35.97       20.57     27.75 o 
   5   8   5        0.67        0.00     38.50 o 
   6   8   5        4.09        0.00     34.85 o 
   7   8   5     1180.99     1185.76     83.93 o 
   8   8   5     1643.90     1648.07     96.58 o 
   9   8   5      216.01      301.54     86.72 o 
  10   8   5      128.92       33.12     81.10 o 
  11   8   5       71.17        0.00     88.11 o 
  12   8   5      187.72      171.36     98.68 o 
  13   8   5      707.35      744.96    132.90 o 
  14   8   5       31.89       35.06    106.64 o 
   1   9   5      981.93      921.88     53.73 o 
   2   9   5     1966.12     2153.58     63.58 o 
   3   9   5      264.02      326.36     37.07 o 
   4   9   5     1333.52     1521.14     67.00 o 
   5   9   5     3666.79     3563.46    116.01 o 
   6   9   5        1.02        0.00     42.80 o 
   7   9   5       89.86       21.45     50.03 o 
   8   9   5       21.08       48.17     53.08 o 
   9   9   5       45.89        0.00     65.11 o 
  10   9   5       42.83       75.42     89.40 o 
  11   9   5      591.20      611.15    118.84 o 
  12   9   5      133.30      292.54    105.04 o 
  13   9   5      243.65      396.77    125.36 o 
  14   9   5        1.68      135.94    103.14 o 
   0  10   5     3551.46     3540.26     95.19 o 
   1  10   5       37.48       36.01     26.85 o 
   2  10   5     3500.19     3285.32     81.79 o 
   3  10   5    15847.71    15428.87    243.79 o 
   4  10   5      401.99      299.20     52.71 o 
   5  10   5      476.32      611.42     66.70 o 
   6  10   5      125.12      161.64     53.26 o 
   7  10   5      368.74      368.28     63.94 o 
   8  10   5     1125.67     1214.44     92.92 o 
   9  10   5     6341.16     6741.89    195.76 o 
  10  10   5      580.14      597.33    114.72 o 
  11  10   5        1.09        9.11     94.11 o 
  12  10   5      839.42      847.85    134.18 o 
  13  10   5       61.86      146.05    114.70 o 
   1  11   5        8.61        5.29     25.70 o 
   2  11   5       32.92       43.70     29.66 o 
   3  11   5     2025.77     1973.16     88.57 o 
   4  11   5     2893.33     2882.28    107.47 o 
   5  11   5      869.59      828.67     72.75 o 
   6  11   5      875.71      874.40     95.59 o 
   7  11   5       42.95      112.77     59.55 o 
   8  11   5       96.10      127.66     60.69 o 
   9  11   5      474.92      492.53     84.09 o 
  10  11   5      364.82      374.19     91.78 o 
  11  11   5      298.92      392.56    111.96 o 
  12  11   5      385.84      481.06    125.94 o 
  13  11   5       32.96      148.23    117.01 o 
   0  12   5      886.21      798.29     69.40 o 
   1  12   5       29.08       21.77     30.82 o 
   2  12   5     1812.20     1811.29     67.93 o 
   3  12   5     1256.15     1342.15     80.46 o 
   4  12   5      570.95      410.03     59.48 o 
   5  12   5      852.76      632.38    139.37 o 
   6  12   5      424.56      431.57     69.00 o 
   7  12   5      898.81      801.88     85.95 o 
   8  12   5      838.09      707.29     86.68 o 
   9  12   5      333.09      227.21     78.14 o 
  10  12   5     1390.67     1471.68    119.91 o 
  11  12   5       26.41       62.36     97.87 o 
  12  12   5      578.87      583.14    138.99 o 
   1  13   5     4424.65     4501.08    106.71 o 
   2  13   5      847.22      847.75     65.58 o 
   3  13   5      155.16      123.81     64.49 o 
   4  13   5     2370.65     2272.56    104.52 o 
   5  13   5     1211.61     1211.96     89.64 o 
   6  13   5     2177.23     2217.02    114.65 o 
   7  13   5     2363.57     2206.76    119.16 o 
   8  13   5      165.44      172.01     69.18 o 
   9  13   5      456.75      367.68     85.12 o 
  10  13   5        6.79       20.07     74.78 o 
  11  13   5      558.05      502.38    126.11 o 
  12  13   5       56.64       47.98    121.94 o 
   0  14   5     6608.07     6870.09    211.69 o 
   1  14   5      127.43       35.34     51.79 o 
   2  14   5       17.32       55.08     45.76 o 
   3  14   5     3542.06     3466.67    146.31 o 
   4  14   5      191.59      184.32     64.72 o 
   5  14   5       43.28        0.00     55.17 o 
   6  14   5      102.58        6.00     59.00 o 
   7  14   5      396.15      274.72     73.46 o 
   8  14   5        4.84        0.00     63.90 o 
   9  14   5      848.90      839.08    103.90 o 
  10  14   5      373.38      324.83     89.51 o 
  11  14   5       24.90       21.94     90.04 o 
   1  15   5       35.53       82.75     61.18 o 
   2  15   5        3.79       36.76     60.75 o 
   3  15   5      226.30      248.83     73.64 o 
   4  15   5      408.88      180.90     69.61 o 
   5  15   5      251.55      239.81     77.01 o 
   6  15   5      181.48      110.73     70.43 o 
   7  15   5      799.24      762.13     92.91 o 
   8  15   5      294.56      206.84     88.08 o 
   9  15   5      327.04      379.44     89.45 o 
  10  15   5      137.53       76.57     81.95 o 
   0  16   5      415.97      396.40    127.59 o 
   1  16   5       19.85        0.00     63.93 o 
   2  16   5      439.34      375.95     78.49 o 
   3  16   5       22.22       84.95     62.95 o 
   4  16   5      612.11      506.50     97.26 o 
   5  16   5      273.70      295.09     88.15 o 
   6  16   5      177.98      100.75     73.25 o 
   7  16   5      432.43      501.13    113.59 o 
   8  16   5      106.39       43.09     82.54 o 
   9  16   5       15.56       52.60     82.63 o 
   1  17   5       55.34        0.00     76.56 o 
   2  17   5      107.60        0.00     75.28 o 
   3  17   5      755.15      765.07    108.63 o 
   4  17   5       59.29        0.00     76.80 o 
   5  17   5     1095.79     1207.61    149.19 o 
   6  17   5       12.12        0.00    101.83 o 
   7  17   5      632.02      541.31    138.47 o 
   8  17   5       56.12       62.91     84.62 o 
   0  18   5      459.70      533.13    139.11 o 
   1  18   5        0.28       50.59     82.07 o 
   2  18   5       83.71      117.35     85.28 o 
   3  18   5      789.27      735.81    117.10 o 
   4  18   5      493.58      378.26    104.46 o 
   5  18   5       85.58      115.90     95.20 o 
   6  18   5        6.82        0.00    106.07 o 
   7  18   5        2.35       99.58    104.72 o 
   1  19   5       27.75       90.21     94.27 o 
   2  19   5       67.81       38.96     89.72 o 
   3  19   5      101.97      126.83     93.12 o 
   4  19   5      203.65        0.00     93.29 o 
   5  19   5        4.20       14.66     92.34 o 
   6  19   5       45.80      122.00     86.22 o 
   0  20   5       70.58        0.00    140.02 o 
   1  20   5       16.36        0.00    107.93 o 
   2  20   5      146.69      336.40    107.24 o 
   3  20   5       47.98       32.26     99.27 o 
   0   0   6   125982.46   130289.12   2922.35 o 
   1   0   6      650.46      794.12     42.08 o 
   2   0   6    24994.00    22730.43    453.27 o 
   3   0   6     1908.75     2057.09     73.80 o 
   4   0   6       11.22       29.60     35.92 o 
   5   0   6      252.31      205.32     50.47 o 
   6   0   6    12049.37    14331.48    343.41 o 
   7   0   6     9059.43     8951.80    288.13 o 
   8   0   6    15154.47    14735.45    374.03 o 
   9   0   6      341.45      264.89     76.96 o 
  10   0   6        3.59        0.00     55.44 o 
  11   0   6        3.90        0.00     66.44 o 
  12   0   6     1682.88     1968.87    135.57 o 
  13   0   6     1395.95     1317.16    157.75 o 
  14   0   6      719.83      698.10    139.25 o 
  15   0   6      583.69      406.19    245.06 o 
   1   1   6    24640.05    24524.09    273.64 o 
   2   1   6     3346.84     3146.66     55.66 o 
   3   1   6     7519.88     8024.97    138.61 o 
   4   1   6    19161.83    18520.26    236.83 o 
   5   1   6    42311.79    44319.50    569.56 o 
   6   1   6    15075.82    14818.23    249.09 o 
   7   1   6      816.10      692.15     57.23 o 
   8   1   6      316.77      245.29     50.26 o 
   9   1   6      196.76      130.24     45.11 o 
  10   1   6      376.18      189.84     54.15 o 
  11   1   6      170.17      236.09     52.92 o 
  12   1   6      886.07      831.16     79.54 o 
  13   1   6     1115.08     1136.34     94.20 o 
  14   1   6     1485.19     1447.72    127.51 o 
  15   1   6      522.72      643.03    199.32 o 
   0   2   6    62653.97    63661.52    905.14 o 
   1   2   6     4546.66     4596.07     69.81 o 
   2   2   6    45712.23    48260.90    468.99 o 
   3   2   6      547.30      569.39     31.33 o 
   4   2   6     8867.32     9040.92    157.86 o 
   5   2   6      579.94      570.82     40.71 o 
   6   2   6      714.97      843.12     50.27 o 
   7   2   6      840.50      650.29     51.43 o 
   8   2   6     4990.98     4702.19    108.15 o 
   9   2   6      111.90       54.84     45.78 o 
  10   2   6      104.96      113.54     51.13 o 
  11   2   6       13.45        0.00     48.88 o 
  12   2   6     3255.11     3072.69    114.35 o 
  13   2   6       57.59      113.23     69.07 o 
  14   2   6      361.06      626.01     85.58 o 
  15   2   6        4.76        0.00    119.47 o 
   1   3   6    28578.87    30008.49    426.85 o 
   2   3   6    17600.51    17929.30    210.09 o 
   3   3   6        1.99       17.59     18.63 o 
   4   3   6     1833.59     1914.84     52.80 o 
   5   3   6    11924.45    11546.14    183.41 o 
   6   3   6    21794.76    20999.58    282.73 o 
   7   3   6     9356.61     9786.60    167.94 o 
   8   3   6     5147.87     4840.41    106.66 o 
   9   3   6      220.38      195.24     43.36 o 
  10   3   6       99.65       50.19     46.72 o 
  11   3   6      578.61      577.01     63.19 o 
  12   3   6     1395.26     1158.11     82.80 o 
  13   3   6        2.07        0.00     58.92 o 
  14   3   6     1118.53     1227.19    123.82 o 
  15   3   6       35.26      174.26    113.08 o 
   0   4   6   845284.00   827411.44  12778.81 o 
   1   4   6      406.08      494.85     28.33 o 
   2   4   6     7197.87     8097.22    118.95 o 
   3   4   6    44057.86    45551.66    500.80 o 
   4   4   6     3615.03     3441.03     70.98 o 
   5   4   6     9040.19     8946.01    139.96 o 
   6   4   6      903.29     1062.90     52.61 o 
   7   4   6     1946.80     1776.32     67.76 o 
   8   4   6     1776.43     1856.19     68.47 o 
   9   4   6      653.87      685.38     59.85 o 
  10   4   6    11155.62    11310.05    223.72 o 
  11   4   6        6.42        0.00     50.81 o 
  12   4   6      496.43      501.11     80.93 o 
  13   4   6     1334.28     1299.53    142.84 o 
  14   4   6     2848.99     3145.18    196.13 o 
  15   4   6      581.81      696.26    136.35 o 
   1   5   6      147.28      106.45     21.74 o 
   2   5   6    21976.57    22299.93    276.99 o 
   3   5   6      456.74      449.43     38.26 o 
   4   5   6     1179.91     1199.17     58.06 o 
   5   5   6    13223.63    13478.29    181.73 o 
   6   5   6     9593.25     8322.62    153.42 o 
   7   5   6     8510.16     8543.25    180.62 o 
   8   5   6     6606.61     6580.26    205.30 o 
   9   5   6     1488.26     1421.14    128.77 o 
  10   5   6      325.76      316.77     67.49 o 
  11   5   6       90.77       55.34     64.92 o 
  12   5   6      792.87      647.52    113.56 o 
  13   5   6        4.30      107.77     98.77 o 
  14   5   6      284.50      527.68    120.93 o 
  15   5   6       80.36        0.00    102.18 o 
   0   6   6    40963.89    40804.92    545.18 o 
   1   6   6       43.70        0.00     19.69 o 
   2   6   6    14879.49    16360.43    203.37 o 
   3   6   6     1943.89     2080.21     58.43 o 
   4   6   6     3750.10     3728.17     85.69 o 
   5   6   6     1983.65     2067.28     90.42 o 
   6   6   6      220.47      222.55     48.12 o 
   7   6   6       85.49       81.76     43.46 o 
   8   6   6     4105.70     3713.00    139.64 o 
   9   6   6     2304.63     2392.57    132.27 o 
  10   6   6     4137.27     3579.29    177.13 o 
  11   6   6       36.69       17.72     78.83 o 
  12   6   6       95.56      111.58     92.30 o 
  13   6   6       20.68       99.37     96.07 o 
  14   6   6      637.02      803.28    138.98 o 
   1   7   6     1315.89     1405.24     39.28 o 
   2   7   6     3276.00     3090.10     70.58 o 
   3   7   6     2226.46     2306.05     63.55 o 
   4   7   6    22583.06    21950.56    271.65 o 
   5   7   6     2465.51     2498.10     92.55 o 
   6   7   6     3108.91     2907.53     93.95 o 
   7   7   6     7602.37     7223.70    156.90 o 
   8   7   6     6111.49     5981.32    175.34 o 
   9   7   6       50.20      135.75     74.48 o 
  10   7   6      799.97      786.88    110.82 o 
  11   7   6     2336.20     2590.56    178.55 o 
  12   7   6      760.81      863.45    127.23 o 
  13   7   6        2.32        0.00     89.16 o 
  14   7   6        0.45      153.90    114.00 o 
   0   8   6     7904.42     8503.62    183.10 o 
   1   8   6    18138.14    18107.21    203.22 o 
   2   8   6    58842.05    57123.01    633.85 o 
   3   8   6     8477.96     8281.51    140.58 o 
   4   8   6     1084.08     1277.74     64.83 o 
   5   8   6     1788.86     1715.68     73.40 o 
   6   8   6       68.21        0.00     35.40 o 
   7   8   6      715.44      685.76     76.52 o 
   8   8   6     1239.18     1192.25     92.28 o 
   9   8   6      292.90      387.37     90.43 o 
  10   8   6      658.84      634.21    105.43 o 
  11   8   6        5.98        0.00     87.38 o 
  12   8   6        6.58        0.00     90.79 o 
  13   8   6      419.49      285.57    112.64 o 
  14   8   6        5.68        0.00    102.80 o 
   1   9   6     5940.85     5923.62     84.79 o 
   2   9   6     1131.10     1165.00     50.68 o 
   3   9   6     1852.42     1783.98     70.07 o 
   4   9   6    23863.86    22624.02    330.77 o 
   5   9   6     8441.41     8477.82    185.03 o 
   6   9   6       14.44        0.00     40.21 o 
   7   9   6     4324.51     4253.07    138.37 o 
   8   9   6     3326.67     3474.27    134.32 o 
   9   9   6      197.81      131.66     70.54 o 
  10   9   6       22.11      111.42     85.06 o 
  11   9   6       86.24       72.20     96.18 o 
  12   9   6      830.94     1184.55    149.19 o 
  13   9   6       15.80        8.02    106.86 o 
  14   9   6        1.39        0.00    106.19 o 
   0  10   6     1603.30     1752.27     77.35 o 
   1  10   6     1290.88     1309.20     48.74 o 
   2  10   6    13239.47    12670.69    185.12 o 
   3  10   6     3808.03     3722.03    102.36 o 
   4  10   6     1327.52     1277.12     76.20 o 
   5  10   6        7.32        0.00     42.91 o 
   6  10   6      225.69      202.57     56.79 o 
   7  10   6     1439.09     1481.46     96.22 o 
   8  10   6      253.81      243.45     65.19 o 
   9  10   6     1564.75     1540.12    125.98 o 
  10  10   6     1923.95     1772.59    153.48 o 
  11  10   6     1224.08     1002.61    138.33 o 
  12  10   6      761.10      708.39    137.85 o 
  13  10   6        0.99        0.00    109.33 o 
   1  11   6     4646.90     4525.80    101.53 o 
   2  11   6      185.38      106.46     31.74 o 
   3  11   6        3.96        6.04     49.03 o 
   4  11   6     2540.41     2728.75    106.40 o 
   5  11   6     2678.53     2617.92    109.41 o 
   6  11   6     1300.01     1124.53     86.92 o 
   7  11   6     1459.03     1507.06    107.59 o 
   8  11   6     3161.24     3566.66    148.44 o 
   9  11   6       86.06       74.69     67.83 o 
  10  11   6      833.10      784.07    127.37 o 
  11  11   6      518.62      416.24    115.33 o 
  12  11   6      146.05       38.55    108.24 o 
  13  11   6      204.34      168.22    112.09 o 
   0  12   6     4622.68     4564.80    138.49 o 
   1  12   6     2310.06     2261.65     69.83 o 
   2  12   6      955.81      952.08     55.28 o 
   3  12   6     1259.18     1434.17     82.41 o 
   4  12   6     4030.60     3626.56    154.60 o 
   5  12   6     1971.17     1835.09     99.38 o 
   6  12   6      134.28      105.43     58.36 o 
   7  12   6      132.82       96.31     74.00 o 
   8  12   6       18.11       22.01     65.20 o 
   9  12   6      120.11       62.18     71.47 o 
  10  12   6     3138.71     3441.92    159.29 o 
  11  12   6       57.83      111.69    163.17 o 
  12  12   6      348.57      485.69    130.58 o 
   1  13   6      274.19      301.55     48.06 o 
   2  13   6     3133.24     3211.74    105.68 o 
   3  13   6     1555.42     1590.34     86.58 o 
   4  13   6       85.36      101.00     51.58 o 
   5  13   6      548.19      435.53     68.89 o 
   6  13   6     3125.15     2985.35    128.57 o 
   7  13   6     1532.72     1615.11    120.35 o 
   8  13   6      770.69      708.66     91.93 o 
   9  13   6      929.69      908.94    103.40 o 
  10  13   6      264.42      137.35     84.22 o 
  11  13   6      384.70      142.51    142.21 o 
  12  13   6       91.54       44.75     99.09 o 
   0  14   6    20782.69    21430.13    620.45 o 
   1  14   6      463.19      270.79     59.21 o 
   2  14   6        9.05        9.72     58.45 o 
   3  14   6      142.02      136.75     52.04 o 
   4  14   6     1238.90     1274.61    121.17 o 
   5  14   6      123.04        8.96     56.81 o 
   6  14   6       43.72       26.21     61.44 o 
   7  14   6     2321.23     2425.47    129.11 o 
   8  14   6     1378.28     1370.33    111.33 o 
   9  14   6     1114.09     1084.83    109.82 o 
  10  14   6      467.18      434.52     94.71 o 
  11  14   6      360.82      584.43    113.67 o 
   1  15   6      317.17      257.62     62.40 o 
   2  15   6     6016.32     5720.84    180.68 o 
   3  15   6        4.64        0.00     51.82 o 
   4  15   6       95.12       32.44     61.18 o 
   5  15   6     1192.49     1207.74    120.59 o 
   6  15   6     3006.36     3390.49    144.35 o 
   7  15   6      146.54      252.63     76.33 o 
   8  15   6      179.88       45.79     79.79 o 
   9  15   6       23.23        0.00     74.31 o 
  10  15   6       74.37        0.00     83.68 o 
   0  16   6     6949.65     7154.98    277.79 o 
   1  16   6       45.75        0.00     65.41 o 
   2  16   6     3428.55     3497.06    191.69 o 
   3  16   6      254.74      277.41     81.30 o 
   4  16   6       93.18      124.89     70.83 o 
   5  16   6       41.58       96.63     68.73 o 
   6  16   6      352.50      386.87     85.34 o 
   7  16   6      151.16       84.24     93.54 o 
   8  16   6     1547.14     1523.65    137.56 o 
   9  16   6      441.74      323.03     93.15 o 
   1  17   6      269.35      291.25     84.36 o 
   2  17   6     1387.23     1182.83    112.27 o 
   3  17   6      537.78      536.17     91.31 o 
   4  17   6      424.05      390.43    110.71 o 
   5  17   6      257.59      255.43    109.20 o 
   6  17   6      757.60      676.62    139.45 o 
   7  17   6      147.49      103.95    121.90 o 
   8  17   6       55.05       70.93     84.58 o 
   0  18   6      121.16        0.00    106.85 o 
   1  18   6        1.06        1.28     82.35 o 
   2  18   6      405.93      197.84    131.74 o 
   3  18   6       39.53       72.21     81.32 o 
   4  18   6      376.87      402.88    106.33 o 
   5  18   6       33.52      159.32    139.18 o 
   6  18   6      207.02       54.93    114.49 o 
   7  18   6        0.74       52.55    102.85 o 
   1  19   6      239.92      291.61    106.26 o 
   2  19   6      136.23      165.14    100.09 o 
   3  19   6        6.36       15.56     92.69 o 
   4  19   6       62.83      103.36     97.34 o 
   5  19   6       63.38        0.00     96.88 o 
   0  20   6       35.97      153.58    311.36 o 
   1  20   6        8.35        4.16     98.07 o 
   2  20   6       22.15      169.58    101.83 o 
   3  20   6       63.73        0.00     86.98 o 
   1   1   7    11948.06    11895.74    147.00 o 
   2   1   7    28748.00    28519.82    368.64 o 
   3   1   7      811.12      933.40     36.51 o 
   4   1   7     6602.11     6486.45    117.27 o 
   5   1   7    48749.80    49930.32    589.60 o 
   6   1   7      331.55      396.82     42.43 o 
   7   1   7     4385.13     4468.67    134.65 o 
   8   1   7     3226.68     3127.41    106.88 o 
   9   1   7        3.26        0.00     43.57 o 
  10   1   7       41.86        0.00     44.82 o 
  11   1   7      969.59     1033.41     75.53 o 
  12   1   7       17.08       69.65     57.84 o 
  13   1   7      610.01      767.81     83.34 o 
  14   1   7      132.49      250.55     81.17 o 
  15   1   7      214.37      378.77    117.30 o 
   0   2   7    17387.97    18245.96    282.64 o 
   1   2   7        3.18       20.66     16.68 o 
   2   2   7     4299.70     4473.28     65.01 o 
   3   2   7     5897.71     5863.14    132.51 o 
   4   2   7      203.15      155.84     30.03 o 
   5   2   7    13197.20    13427.53    207.42 o 
   6   2   7    28032.36    27552.47    381.59 o 
   7   2   7    21311.81    21612.01    320.05 o 
   8   2   7     4614.44     4741.82    119.49 o 
   9   2   7     3497.85     3404.98    103.06 o 
  10   2   7      167.22       89.63     46.50 o 
  11   2   7     2138.47     2047.09     93.18 o 
  12   2   7      261.10      353.70     59.23 o 
  13   2   7     2535.58     2194.62    107.50 o 
  14   2   7        0.44       26.77     66.76 o 
  15   2   7      568.05      579.18    125.86 o 
   1   3   7    87674.77    89571.95    944.14 o 
   2   3   7     8871.36     9257.73    117.08 o 
   3   3   7     9946.63     9237.65    119.11 o 
   4   3   7     9857.70    10313.33    151.26 o 
   5   3   7    37382.14    37512.71    492.05 o 
   6   3   7     5629.51     5642.77    118.85 o 
   7   3   7     4077.84     4240.48    100.71 o 
   8   3   7     2060.34     2069.46     75.03 o 
   9   3   7       44.07       42.06     41.13 o 
  10   3   7      274.51      258.17     55.68 o 
  11   3   7      516.96      469.71     62.37 o 
  12   3   7       24.85       40.83     52.83 o 
  13   3   7      491.33      502.79     77.56 o 
  14   3   7      318.44      320.87     93.76 o 
  15   3   7     1162.54     1318.72    155.08 o 
   0   4   7   132393.83   136512.47   2135.40 o 
   1   4   7    15826.04    16997.68    203.56 o 
   2   4   7      113.68       99.67     20.41 o 
   3   4   7      142.23      127.33     22.35 o 
   4   4   7     1116.66     1234.96     43.93 o 
   5   4   7       14.57        3.98     26.35 o 
   6   4   7      987.04     1034.82     55.51 o 
   7   4   7       73.53       36.91     36.76 o 
   8   4   7      561.44      633.87     58.94 o 
   9   4   7     9869.23     9563.40    180.75 o 
  10   4   7      156.29      171.80     55.40 o 
  11   4   7       54.23       49.32     52.18 o 
  12   4   7       22.17       79.40     59.24 o 
  13   4   7       15.56        0.00     75.14 o 
  14   4   7       42.63      300.38    129.75 o 
  15   4   7       17.57       75.46    126.69 o 
   1   5   7    22824.76    23049.06    252.55 o 
   2   5   7      130.50      289.36     40.44 o 
   3   5   7    12699.39    13445.43    216.45 o 
   4   5   7     5259.02     4710.08     89.58 o 
   5   5   7     5528.50     5374.77    124.62 o 
   6   5   7      518.10      574.97     50.17 o 
   7   5   7     9630.08     9287.16    192.57 o 
   8   5   7      829.79      934.42     91.51 o 
   9   5   7       15.38        0.00     56.66 o 
  10   5   7      177.56      171.19     67.62 o 
  11   5   7      527.48      899.73    128.90 o 
  12   5   7       19.25       62.26     84.41 o 
  13   5   7       73.24        0.00     91.10 o 
  14   5   7      935.85      995.49    142.08 o 
  15   5   7       17.23       94.38    113.24 o 
   0   6   7    42360.35    45317.95    603.78 o 
   1   6   7     2375.49     2113.98     52.55 o 
   2   6   7        3.35        0.00     22.14 o 
   3   6   7     1936.21     1999.84     53.50 o 
   4   6   7     3310.25     3121.28     83.75 o 
   5   6   7    12141.45    11676.54    198.27 o 
   6   6   7    30571.64    29386.31    414.22 o 
   7   6   7     4100.03     4013.79    123.18 o 
   8   6   7       14.59      128.63     58.07 o 
   9   6   7      226.79      291.81     71.47 o 
  10   6   7      402.99      257.16     89.02 o 
  11   6   7        0.68      121.35     85.76 o 
  12   6   7     2842.31     3064.20    184.89 o 
  13   6   7      283.94      331.49    110.04 o 
  14   6   7      381.45      270.67    116.28 o 
   1   7   7    12284.34    13490.51    176.39 o 
   2   7   7      538.85      551.78     31.96 o 
   3   7   7     1880.07     2204.59     92.90 o 
   4   7   7    11359.42    10766.29    171.77 o 
   5   7   7     6403.59     6003.21    130.22 o 
   6   7   7      692.95      717.31     64.64 o 
   7   7   7     2727.12     2867.95     99.44 o 
   8   7   7      211.20      155.60     56.74 o 
   9   7   7       11.48      113.76     76.78 o 
  10   7   7       48.51        0.00     74.19 o 
  11   7   7     1112.35     1375.13    139.36 o 
  12   7   7       52.93       82.92     96.85 o 
  13   7   7       67.88       89.07    136.64 o 
  14   7   7      143.78        0.00    110.72 o 
   0   8   7     2502.87     2621.47     83.47 o 
   1   8   7     4640.19     4641.85     78.78 o 
   2   8   7    10316.87    10931.06    147.69 o 
   3   8   7     2887.21     3142.25     77.19 o 
   4   8   7      200.97      213.53     40.87 o 
   5   8   7      535.66      483.00     50.26 o 
   6   8   7      494.89      541.76     58.71 o 
   7   8   7       35.95       35.14     47.15 o 
   8   8   7      746.12      710.20     74.44 o 
   9   8   7     4295.88     4153.05    190.27 o 
  10   8   7      304.27      197.10     89.27 o 
  11   8   7       39.43       71.18     94.58 o 
  12   8   7      236.44        0.00     91.08 o 
  13   8   7       24.14        0.00     97.34 o 
  14   8   7        1.74       41.78    107.57 o 
   1   9   7     3615.05     3717.15     96.59 o 
   2   9   7     4851.34     5156.68    120.65 o 
   3   9   7     1030.55     1030.16     73.47 o 
   4   9   7     1771.61     1697.96     72.35 o 
   5   9   7     1475.19     1601.13     79.14 o 
   6   9   7      719.86      670.67     69.49 o 
   7   9   7     3858.26     4135.68    137.47 o 
   8   9   7     1776.51     1882.17    106.26 o 
   9   9   7       12.99       50.02     67.88 o 
  10   9   7      886.08      694.74    119.12 o 
  11   9   7       57.42        0.00     86.07 o 
  12   9   7      177.39       80.25    104.93 o 
  13   9   7       50.39        0.00    103.86 o 
   0  10   7     2330.71     2274.64     88.99 o 
   1  10   7    13021.23    13236.51    179.07 o 
   2  10   7       50.50        0.68     28.80 o 
   3  10   7     2177.43     2229.86    106.51 o 
   4  10   7     1165.87     1133.40     72.42 o 
   5  10   7     2304.56     2315.06    117.85 o 
   6  10   7     9663.91     9677.69    213.61 o 
   7  10   7      894.94     1030.84     85.26 o 
   8  10   7      102.45       44.22     60.62 o 
   9  10   7      205.34      224.76     79.19 o 
  10  10   7       89.78        0.00     85.32 o 
  11  10   7       21.92        0.00    102.48 o 
  12  10   7      424.86      315.38    152.39 o 
  13  10   7      414.88      341.09    143.42 o 
   1  11   7     2021.50     2187.04     63.71 o 
   2  11   7      884.46      799.87     47.87 o 
   3  11   7     5665.75     5323.33    128.08 o 
   4  11   7     1994.19     2097.44     96.19 o 
   5  11   7     2077.51     2131.25    108.78 o 
   6  11   7      656.85      851.92     80.19 o 
   7  11   7     4514.03     4684.42    171.74 o 
   8  11   7      126.88       89.08     64.49 o 
   9  11   7      180.77      307.67     76.27 o 
  10  11   7      645.89      559.54    103.02 o 
  11  11   7      163.85      148.62    106.94 o 
  12  11   7        1.30        0.00    118.71 o 
  13  11   7      173.87       77.36    129.37 o 
   0  12   7     9674.96     9206.43    232.42 o 
   1  12   7       32.90       14.60     31.44 o 
   2  12   7       31.13       10.99     33.28 o 
   3  12   7     1878.09     1982.00     87.17 o 
   4  12   7     1395.11     1176.84     86.26 o 
   5  12   7     1647.24     1695.24     95.94 o 
   6  12   7        7.05       15.54     53.77 o 
   7  12   7       36.13       56.23     61.18 o 
   8  12   7        3.53        0.00     60.10 o 
   9  12   7      183.37       83.40     72.91 o 
  10  12   7      503.71      566.09    105.09 o 
  11  12   7      260.56      222.36    105.56 o 
  12  12   7        0.52        0.00    100.45 o 
   1  13   7     1808.60     1724.16     77.23 o 
   2  13   7     2103.16     2139.06     85.41 o 
   3  13   7        8.89        0.00     42.35 o 
   4  13   7      341.58      273.85     60.22 o 
   5  13   7      564.59      590.22     75.69 o 
   6  13   7       41.74       24.68     58.42 o 
   7  13   7       89.73       85.39     64.96 o 
   8  13   7      707.35      573.13     87.65 o 
   9  13   7       58.99       13.87     69.43 o 
  10  13   7      423.05      445.79     95.02 o 
  11  13   7      168.86       67.62    103.58 o 
  12  13   7        0.45        0.00     85.89 o 
   0  14   7     4375.85     4715.37    176.15 o 
   1  14   7        2.23        0.00     43.36 o 
   2  14   7      225.95      193.40     56.37 o 
   3  14   7      122.73      107.91     54.00 o 
   4  14   7        5.58        0.00     57.27 o 
   5  14   7     1342.22     1386.23     97.37 o 
   6  14   7      484.88      590.36     78.68 o 
   7  14   7      839.00      967.61     97.44 o 
   8  14   7        1.33       14.20     66.23 o 
   9  14   7       36.39        0.00     70.71 o 
  10  14   7       33.63      141.51     83.71 o 
  11  14   7      166.02      181.52     93.40 o 
   1  15   7     1069.59     1035.62     94.90 o 
   2  15   7       30.21       30.33     67.40 o 
   3  15   7      161.41       30.03     56.84 o 
   4  15   7      542.68      679.13     86.46 o 
   5  15   7      897.44      904.36    112.11 o 
   6  15   7      386.53      308.54     76.58 o 
   7  15   7       36.55        0.00     62.52 o 
   8  15   7       21.31        0.00     77.46 o 
   9  15   7       33.57        0.00     79.63 o 
  10  15   7      102.48       13.48     99.83 o 
   0  16   7        2.94       39.18     88.43 o 
   1  16   7      266.82      301.92     75.21 o 
   2  16   7       15.29       89.86     70.70 o 
   3  16   7     1479.63     1445.44    130.66 o 
   4  16   7      173.38      201.40     72.85 o 
   5  16   7        0.46        0.00     69.81 o 
   6  16   7      325.09      280.30     92.38 o 
   7  16   7        8.89        0.00     96.67 o 
   8  16   7       17.57      128.85     76.65 o 
   9  16   7      873.75     1010.01    113.93 o 
   1  17   7     1586.52     1738.70    155.66 o 
   2  17   7     1454.42     1233.35    112.91 o 
   3  17   7        2.35       26.68     74.66 o 
   4  17   7      525.27      431.13    102.12 o 
   5  17   7      346.41      463.12    120.12 o 
   6  17   7        9.14       43.64     79.98 o 
   7  17   7      213.77      118.60     94.94 o 
   8  17   7      626.72      752.28    135.92 o 
   0  18   7     1429.98     1448.13    209.81 o 
   1  18   7      218.47      281.49     87.23 o 
   2  18   7       67.82      205.60     82.61 o 
   3  18   7       39.09       90.54     79.23 o 
   4  18   7        9.54       65.47     89.34 o 
   5  18   7       71.57       77.62     92.08 o 
   6  18   7       19.37        0.00     88.99 o 
   7  18   7       32.04       21.91    105.38 o 
   1  19   7     1033.01     1084.30    254.02 o 
   2  19   7        7.59      125.61     91.61 o 
   3  19   7        4.57        0.00     85.63 o 
   4  19   7       92.37      144.92    100.72 o 
   5  19   7       94.08      133.28    103.34 o 
   0  20   7      247.86      212.29    153.85 o 
   1  20   7      327.76      305.46    111.44 o 
   2  20   7      385.10      535.88    123.18 o 
   3  20   7      216.83       39.23    136.82 o 
   0   0   8    48756.43    50320.79   1174.40 o 
   1   0   8    40541.47    38479.86    645.57 o 
   2   0   8     2598.48     2166.70    125.07 o 
   3   0   8    55977.41    56056.25    914.58 o 
   4   0   8       62.57       77.86     35.04 o 
   5   0   8     1726.70     1686.57     83.04 o 
   6   0   8    42817.40    44311.34    768.18 o 
   7   0   8    11046.98    10211.93    442.32 o 
   8   0   8    22438.09    21486.43    502.94 o 
   9   0   8     6797.42     6974.54    242.30 o 
  10   0   8     1684.37     1676.12    133.62 o 
  11   0   8     2696.11     2603.94    144.33 o 
  12   0   8     1298.93     1220.66    120.23 o 
  13   0   8        3.29       13.66     99.45 o 
  14   0   8      388.85      350.70    110.33 o 
  15   0   8     4369.68     4202.09    276.14 o 
   1   1   8    15548.38    15135.67    198.94 o 
   2   1   8     6061.06     5510.47     99.17 o 
   3   1   8     1143.46     1084.82     35.54 o 
   4   1   8    24720.70    24553.10    334.88 o 
   5   1   8    74625.15    77918.20    967.52 o 
   6   1   8     1589.13     1381.07     52.36 o 
   7   1   8      992.48      909.36     50.02 o 
   8   1   8     2518.84     2872.91     96.56 o 
   9   1   8      806.70      827.49     65.23 o 
  10   1   8      525.52      555.05     60.21 o 
  11   1   8     1110.78     1030.30     69.87 o 
  12   1   8       11.35       45.62     53.44 o 
  13   1   8     1881.93     1961.09    107.37 o 
  14   1   8      111.65       86.73     78.57 o 
  15   1   8      119.44        0.00     98.21 o 
   0   2   8     6150.56     6129.29    116.93 o 
   1   2   8    29424.52    29353.72    352.09 o 
   2   2   8      416.68      420.92     22.93 o 
   3   2   8       30.00       60.11     17.56 o 
   4   2   8      196.34      179.93     30.98 o 
   5   2   8       36.45      114.47     34.65 o 
   6   2   8      630.28      617.13     47.91 o 
   7   2   8    16726.34    16598.93    276.76 o 
   8   2   8      550.89      526.10     54.01 o 
   9   2   8       86.71      146.43     47.59 o 
  10   2   8       11.26        0.00     44.01 o 
  11   2   8      158.14      149.94     58.42 o 
  12   2   8      151.47      103.91     56.39 o 
  13   2   8      315.04      316.81     66.87 o 
  14   2   8      184.33      130.45     71.56 o 
  15   2   8      413.03      270.85    101.76 o 
   1   3   8    29787.33    30363.41    340.32 o 
   2   3   8    55117.34    56100.18    574.94 o 
   3   3   8     1870.28     1728.63     40.58 o 
   4   3   8     2666.10     2613.03     72.16 o 
   5   3   8      493.93      375.97     38.17 o 
   6   3   8      840.87      887.53     52.60 o 
   7   3   8     6942.58     6423.06    137.63 o 
   8   3   8     7583.11     7361.85    145.17 o 
   9   3   8    10907.00    10123.55    187.72 o 
  10   3   8     7530.82     7559.91    164.70 o 
  11   3   8      539.57      540.64     70.88 o 
  12   3   8      174.40      193.87     58.73 o 
  13   3   8     2017.05     1984.30    114.46 o 
  14   3   8      824.17      723.25    109.72 o 
  15   3   8       61.05       85.29     94.85 o 
   0   4   8      269.24      221.55     35.13 o 
   1   4   8     1120.63     1148.10     36.82 o 
   2   4   8     7672.14     7158.54     99.50 o 
   3   4   8    76917.70    78921.84    802.21 o 
   4   4   8     6407.74     6605.33    110.90 o 
   5   4   8    17212.21    16668.10    244.95 o 
   6   4   8    16357.00    15663.78    242.20 o 
   7   4   8     5116.25     4558.91    112.09 o 
   8   4   8     3502.62     3250.68    105.79 o 
   9   4   8       35.46        0.00     44.34 o 
  10   4   8       10.87        0.00     47.59 o 
  11   4   8      123.11       30.99     52.08 o 
  12   4   8     3068.93     2994.37    126.87 o 
  13   4   8      910.04     1145.65    116.93 o 
  14   4   8       19.21        0.00     94.63 o 
  15   4   8      168.11      266.04    126.19 o 
   1   5   8      219.69      159.28     27.06 o 
   2   5   8     4727.51     5206.63     93.21 o 
   3   5   8    12234.14    11183.85    146.00 o 
   4   5   8     7708.47     7882.18    118.46 o 
   5   5   8    12581.47    12480.02    200.79 o 
   6   5   8      887.11      835.97     81.71 o 
   7   5   8     2374.94     2527.37    115.29 o 
   8   5   8     4897.45     4674.31    156.79 o 
   9   5   8     3813.51     3819.30    149.32 o 
  10   5   8     3085.12     3157.91    144.40 o 
  11   5   8     5178.29     4621.52    180.18 o 
  12   5   8       83.29       75.15     84.52 o 
  13   5   8      235.06      103.31     96.86 o 
  14   5   8      416.39      257.48    114.79 o 
  15   5   8      105.42       78.29    112.29 o 
   0   6   8     2067.77     1744.41     64.76 o 
   1   6   8     5083.23     5191.66     83.06 o 
   2   6   8      376.28      311.98     30.90 o 
   3   6   8    48643.34    49892.29    555.41 o 
   4   6   8       62.54       21.34     29.49 o 
   5   6   8    12838.37    12000.68    195.87 o 
   6   6   8       19.10        0.14     37.83 o 
   7   6   8     1998.03     2102.52     93.78 o 
   8   6   8       55.92       33.57     53.03 o 
   9   6   8     6368.32     6273.59    257.40 o 
  10   6   8      268.54      251.52     89.54 o 
  11   6   8      385.05      163.54     88.63 o 
  12   6   8       21.22       36.34     85.78 o 
  13   6   8      101.14       93.49    137.73 o 
  14   6   8        0.83       39.64    107.25 o 
   1   7   8     6427.47     6077.95     94.60 o 
   2   7   8      634.30      588.02     42.82 o 
   3   7   8    10881.71    10566.15    151.64 o 
   4   7   8    11088.39    11156.89    177.61 o 
   5   7   8      714.19      768.29     54.58 o 
   6   7   8     2511.43     2564.80     90.05 o 
   7   7   8      477.52      482.49     62.49 o 
   8   7   8      469.44      420.95     71.62 o 
   9   7   8     1670.27     1616.75    130.27 o 
  10   7   8        8.58        0.00     76.81 o 
  11   7   8     2531.43     2646.50    172.65 o 
  12   7   8       79.66        0.00     87.89 o 
  13   7   8      179.28        9.12     99.94 o 
  14   7   8        9.31       15.28    108.54 o 
   0   8   8    12719.59    12409.55    188.39 o 
   1   8   8      640.86      730.80     34.31 o 
   2   8   8      823.54      764.61     38.59 o 
   3   8   8        4.08        9.53     27.32 o 
   4   8   8     2746.10     2685.39     80.16 o 
   5   8   8     9411.87     9373.46    177.07 o 
   6   8   8    11292.71    11108.73    203.74 o 
   7   8   8      607.46      625.52     71.82 o 
   8   8   8     3036.92     3254.14    142.28 o 
   9   8   8    12201.41    12472.77    340.63 o 
  10   8   8      127.37       39.87     94.00 o 
  11   8   8     1021.31     1109.52    134.78 o 
  12   8   8      169.52        0.00     93.67 o 
  13   8   8       89.28      108.91    105.94 o 
  14   8   8      185.80       56.33    113.86 o 
   1   9   8     4521.74     3975.84     73.91 o 
   2   9   8      940.84      857.68     45.07 o 
   3   9   8    13412.36    13207.07    198.44 o 
   4   9   8     2313.82     2164.15     92.91 o 
   5   9   8      146.07      118.63     36.32 o 
   6   9   8     2878.33     3122.88    124.37 o 
   7   9   8      605.93      680.75     73.24 o 
   8   9   8      190.63      167.30     63.84 o 
   9   9   8     1487.09     1372.14    137.63 o 
  10   9   8       73.39       32.73     86.21 o 
  11   9   8     2061.53     2032.97    167.53 o 
  12   9   8        3.93        0.00     92.58 o 
  13   9   8       32.70       94.93    115.08 o 
   0  10   8      232.09      295.64     42.06 o 
   1  10   8      147.27      169.24     34.31 o 
   2  10   8     1292.82     1267.28     53.39 o 
   3  10   8     2177.03     2188.72     80.84 o 
   4  10   8     1611.65     1657.71     69.45 o 
   5  10   8    12729.37    12837.32    250.34 o 
   6  10   8       92.45      145.82     53.69 o 
   7  10   8      717.31      880.51     81.15 o 
   8  10   8      666.23      701.14     81.78 o 
   9  10   8      425.08      419.32     88.56 o 
  10  10   8      479.68      423.20    109.91 o 
  11  10   8      297.67      257.32    104.90 o 
  12  10   8      257.37      235.20    111.17 o 
  13  10   8        0.37      169.30    111.36 o 
   1  11   8    11671.22    11340.89    157.65 o 
   2  11   8     2333.19     2263.56     70.76 o 
   3  11   8     1703.41     1692.68     72.84 o 
   4  11   8       16.36        0.00     45.32 o 
   5  11   8      247.68      275.44     91.52 o 
   6  11   8     1797.21     1774.17    100.25 o 
   7  11   8     1634.71     1678.28    105.75 o 
   8  11   8     1014.08      889.78     90.31 o 
   9  11   8     3472.59     3578.71    153.27 o 
  10  11   8      342.18      219.40     88.84 o 
  11  11   8      392.07      308.70    145.60 o 
  12  11   8        3.17        0.00    102.56 o 
  13  11   8       34.86        0.00    101.74 o 
   0  12   8     2592.86     2925.99    154.08 o 
   1  12   8      582.11      594.97     47.01 o 
   2  12   8     1961.58     2043.88     71.82 o 
   3  12   8    15735.23    16030.96    266.85 o 
   4  12   8     4048.07     4126.52    133.66 o 
   5  12   8      954.87     1232.82     98.15 o 
   6  12   8      194.02      315.61     66.88 o 
   7  12   8     6256.54     6067.38    261.91 o 
   8  12   8       58.93      129.64     66.79 o 
   9  12   8        0.94        2.67     88.51 o 
  10  12   8       32.36      174.82     91.79 o 
  11  12   8       37.34        0.00     87.60 o 
  12  12   8      318.44      285.03    119.28 o 
   1  13   8     2558.31     2526.17     90.16 o 
   2  13   8       60.71       40.90     42.05 o 
   3  13   8      506.63      637.65     63.57 o 
   4  13   8      317.20      233.11     59.88 o 
   5  13   8      551.42      503.77     71.82 o 
   6  13   8        3.25       59.41     61.16 o 
   7  13   8     1030.88      973.85    130.67 o 
   8  13   8      414.58      340.58     80.59 o 
   9  13   8      438.71      485.94     89.45 o 
  10  13   8       56.30       13.16     76.05 o 
  11  13   8      232.77      209.34    113.82 o 
   0  14   8     2204.35     2148.17    125.14 o 
   1  14   8       33.95       61.47     49.41 o 
   2  14   8     3866.87     4207.59    138.45 o 
   3  14   8      831.17      843.21     75.21 o 
   4  14   8      714.56      614.07     87.12 o 
   5  14   8     3047.92     3098.37    130.09 o 
   6  14   8     1017.77     1252.40    129.15 o 
   7  14   8      908.18      971.07     96.57 o 
   8  14   8       67.99        0.00     64.90 o 
   9  14   8      157.14      100.73     75.98 o 
  10  14   8       93.71      200.64    102.21 o 
  11  14   8      238.01      281.75    148.90 o 
   1  15   8     1245.54     1072.12    122.92 o 
   2  15   8     3613.45     3551.20    219.49 o 
   3  15   8       41.59      122.44     58.80 o 
   4  15   8     5618.84     5860.57    189.73 o 
   5  15   8      966.15      714.35    106.72 o 
   6  15   8       11.71        4.80     65.17 o 
   7  15   8        4.92       78.01     67.74 o 
   8  15   8      623.64      707.37    104.90 o 
   9  15   8      110.04      231.71     82.70 o 
  10  15   8       34.47        0.00     74.90 o 
   0  16   8      658.33      670.69    114.53 o 
   1  16   8      860.25      863.79    109.00 o 
   2  16   8      138.00      221.37     74.67 o 
   3  16   8      343.39      313.69     85.88 o 
   4  16   8      109.52      160.59     67.73 o 
   5  16   8      255.92      297.32     84.53 o 
   6  16   8     2404.96     2277.23    160.87 o 
   7  16   8     1271.95      938.49    129.73 o 
   8  16   8      152.55      167.22     79.79 o 
   9  16   8       99.28      216.55     89.22 o 
   1  17   8     1563.15     1372.67    117.28 o 
   2  17   8      371.85      396.84     89.09 o 
   3  17   8        6.72       84.94     74.01 o 
   4  17   8       25.52       40.20     97.03 o 
   5  17   8     1360.09     1337.14    221.01 o 
   6  17   8      138.14       21.25     78.53 o 
   7  17   8      344.66      319.89    108.20 o 
   8  17   8      178.61      248.53    102.57 o 
   0  18   8     1040.10     1190.61    321.85 o 
   1  18   8     1062.48     1125.12    119.18 o 
   2  18   8      971.81     1063.00    114.12 o 
   3  18   8        5.28       15.41     74.96 o 
   4  18   8      263.80      120.21     84.64 o 
   5  18   8     1203.88      895.02    127.05 o 
   6  18   8      290.14      173.89    101.68 o 
   7  18   8      291.23       68.22     98.31 o 
   1  19   8     2508.33     2352.10    285.63 o 
   2  19   8      831.74      687.77    113.22 o 
   3  19   8      215.23       41.99     87.99 o 
   4  19   8      286.48      325.75    109.12 o 
   5  19   8       26.09        6.89     95.70 o 
   0  20   8       78.11        0.00    130.55 o 
   1  20   8       46.11        0.00     93.82 o 
   2  20   8       23.35        0.00     94.03 o 
   1   1   9      952.85      976.86     38.61 o 
   2   1   9    34395.71    32457.87    422.53 o 
   3   1   9     3997.18     4018.62     93.72 o 
   4   1   9     6947.54     7341.42    132.67 o 
   5   1   9     1174.19     1268.18     58.03 o 
   6   1   9     1066.17     1139.88     55.46 o 
   7   1   9      184.94      193.76     33.94 o 
   8   1   9     1078.98     1104.91     80.93 o 
   9   1   9       19.08        6.60     43.66 o 
  10   1   9     5055.05     5573.27    145.86 o 
  11   1   9       55.32       36.96     56.03 o 
  12   1   9      620.35      554.09     70.80 o 
  13   1   9        0.94        6.47     65.53 o 
  14   1   9      337.09      370.95     87.84 o 
  15   1   9      276.51      127.05     96.26 o 
   0   2   9      752.28      642.43     46.79 o 
   1   2   9    28136.41    29723.20    334.30 o 
   2   2   9      296.64      378.17     26.83 o 
   3   2   9     9241.65     9789.10    129.14 o 
   4   2   9    20965.39    20691.74    292.27 o 
   5   2   9      613.59      885.34     55.45 o 
   6   2   9     3641.78     3210.08     98.80 o 
   7   2   9     1115.70     1134.25     62.87 o 
   8   2   9    15800.61    15544.04    257.27 o 
   9   2   9      701.93      729.47     64.53 o 
  10   2   9      541.62      486.69     64.70 o 
  11   2   9      108.30        0.00     71.23 o 
  12   2   9       46.27       12.54     53.07 o 
  13   2   9       82.51       68.87     59.68 o 
  14   2   9      246.16      240.97     81.36 o 
  15   2   9       47.83        0.00     82.71 o 
   1   3   9     6097.68     6271.42     86.87 o 
   2   3   9      256.33      355.35     25.99 o 
   3   3   9     7128.25     8005.35    106.28 o 
   4   3   9     9669.96    10361.53    139.32 o 
   5   3   9      678.25      658.96     64.30 o 
   6   3   9      184.26      115.33     35.53 o 
   7   3   9     1531.66     1864.79     76.00 o 
   8   3   9      262.80      218.93     52.27 o 
   9   3   9       49.17      102.62     46.64 o 
  10   3   9     1821.00     1614.22     84.40 o 
  11   3   9       73.12       31.13     64.86 o 
  12   3   9     1034.66     1261.41     86.84 o 
  13   3   9      562.32      532.99    111.01 o 
  14   3   9      114.33      127.97     79.93 o 
  15   3   9       71.50       20.73    129.37 o 
   0   4   9    23342.08    23166.35    404.34 o 
   1   4   9     8501.70     8385.92    117.07 o 
   2   4   9        3.45       19.68     17.57 o 
   3   4   9     2059.78     2467.31     70.69 o 
   4   4   9     1905.15     2073.44     53.45 o 
   5   4   9      584.53      665.00     43.30 o 
   6   4   9      109.82      131.14     35.75 o 
   7   4   9     3584.63     3801.64    103.71 o 
   8   4   9       38.08       18.55     44.10 o 
   9   4   9     2100.21     1967.88    115.50 o 
  10   4   9       59.02        0.00     56.58 o 
  11   4   9        1.24        0.00     60.23 o 
  12   4   9     1100.71      947.62    105.67 o 
  13   4   9      748.74      575.83    103.70 o 
  14   4   9       49.63       19.75    146.21 o 
  15   4   9        1.98      221.25    113.79 o 
   1   5   9     2320.19     2366.21     56.17 o 
   2   5   9    11046.54    10478.71    145.57 o 
   3   5   9     2901.40     2947.42     61.65 o 
   4   5   9     3309.31     3184.41     66.43 o 
   5   5   9     3461.11     3306.19     86.43 o 
   6   5   9        3.82        0.00     33.82 o 
   7   5   9     1135.45     1226.88     79.80 o 
   8   5   9     4894.95     4737.53    160.42 o 
   9   5   9      131.95      180.60     87.43 o 
  10   5   9     4297.50     4088.72    162.21 o 
  11   5   9       47.36        0.00     74.15 o 
  12   5   9      369.91      402.78    101.94 o 
  13   5   9       95.99       31.62     92.94 o 
  14   5   9        1.57        0.00    100.07 o 
   0   6   9     8611.20     8619.80    168.11 o 
   1   6   9    12916.22    13229.99    163.86 o 
   2   6   9     3925.13     3797.74     88.81 o 
   3   6   9     1638.27     1761.54     61.00 o 
   4   6   9    18490.75    17883.41    216.26 o 
   5   6   9       90.30      116.39     55.90 o 
   6   6   9     1327.44     1343.18     75.36 o 
   7   6   9      270.67      264.10     54.65 o 
   8   6   9    22403.95    21326.31    408.73 o 
   9   6   9     1746.63     1586.17    110.55 o 
  10   6   9     4598.03     4712.12    242.39 o 
  11   6   9       44.47       62.03     85.89 o 
  12   6   9        5.61       29.93     88.68 o 
  13   6   9       50.01        0.00     93.54 o 
  14   6   9       89.85       46.97    111.68 o 
   1   7   9    13740.14    15175.00    186.10 o 
   2   7   9     6849.06     6222.92    111.88 o 
   3   7   9     1172.07     1225.38     48.63 o 
   4   7   9     1323.85     1389.65     60.12 o 
   5   7   9      829.07      927.41     56.78 o 
   6   7   9      347.79      349.35     48.47 o 
   7   7   9      174.87      215.12     49.97 o 
   8   7   9      352.82      257.12     66.97 o 
   9   7   9       30.30       25.72     68.99 o 
  10   7   9     1010.68     1067.64    121.25 o 
  11   7   9      556.49      582.35    112.91 o 
  12   7   9      425.88      529.05    120.38 o 
  13   7   9        3.84        0.00     91.23 o 
  14   7   9        0.71        0.00    106.04 o 
   0   8   9      115.99      150.45     38.09 o 
   1   8   9       13.31        0.00     24.12 o 
   2   8   9     3646.47     3819.36    103.13 o 
   3   8   9      124.37       70.01     50.98 o 
   4   8   9     1173.41     1269.01     60.13 o 
   5   8   9       69.55       19.88     31.84 o 
   6   8   9     3151.06     3254.84    104.48 o 
   7   8   9       43.84       40.02     47.31 o 
   8   8   9      128.69      302.86     72.35 o 
   9   8   9        6.69      133.04     95.21 o 
  10   8   9       83.32       52.62     84.56 o 
  11   8   9       62.51       19.68     85.24 o 
  12   8   9      130.70      228.75     97.47 o 
  13   8   9       13.42       35.45    109.21 o 
  14   8   9      279.92      116.49    116.17 o 
   1   9   9     1786.33     1740.04     47.90 o 
   2   9   9     8090.66     8050.00    128.08 o 
   3   9   9      123.50       94.98     33.42 o 
   4   9   9     3170.96     3161.55     90.22 o 
   5   9   9      106.60       82.42     37.33 o 
   6   9   9      568.39      491.09     68.96 o 
   7   9   9     2079.19     2051.81    109.64 o 
   8   9   9      620.01      888.61    124.83 o 
   9   9   9      366.86      489.37     95.08 o 
  10   9   9      990.34      923.78    125.86 o 
  11   9   9      389.03      484.55    162.68 o 
  12   9   9      271.72      229.69    110.49 o 
  13   9   9        5.59        0.00    104.89 o 
   0  10   9     1035.01     1025.01     67.49 o 
   1  10   9     4902.05     4778.36     88.28 o 
   2  10   9       69.54       23.66     29.30 o 
   3  10   9       27.27       25.78     33.50 o 
   4  10   9     9077.36     9119.12    172.47 o 
   5  10   9       38.50       39.15     41.07 o 
   6  10   9      924.23     1012.43     81.83 o 
   7  10   9      146.68       33.91     94.08 o 
   8  10   9     5366.54     5263.60    165.84 o 
   9  10   9        0.23       13.03     69.21 o 
  10  10   9     1550.69     1489.02    155.29 o 
  11  10   9      308.21      436.84    115.68 o 
  12  10   9        2.75       35.25     98.72 o 
  13  10   9       30.19       79.52    136.03 o 
   1  11   9     1614.62     1500.31     58.14 o 
   2  11   9     1593.38     1596.09     67.70 o 
   3  11   9      382.29      223.24     41.78 o 
   4  11   9     1512.83     1547.05     80.00 o 
   5  11   9     3398.80     3545.75    126.82 o 
   6  11   9      321.36      426.65     66.93 o 
   7  11   9      181.29      143.89     64.06 o 
   8  11   9      192.53       49.50     61.95 o 
   9  11   9       34.69      121.40     71.02 o 
  10  11   9      876.68      788.18    111.03 o 
  11  11   9       78.13      242.55    107.01 o 
  12  11   9      901.97     1047.49    150.25 o 
   0  12   9     2901.52     2712.53    124.47 o 
   1  12   9     1233.72     1507.94     63.30 o 
   2  12   9     4921.61     4977.94    107.41 o 
   3  12   9      454.28      456.34     54.68 o 
   4  12   9        0.46       12.40     49.39 o 
   5  12   9      311.53      408.10     64.96 o 
   6  12   9     3064.43     3253.80    131.62 o 
   7  12   9     1968.49     1783.09    110.46 o 
   8  12   9      223.10      192.58     70.04 o 
   9  12   9        2.49        0.00     67.00 o 
  10  12   9      732.82      706.00    138.33 o 
  11  12   9      319.45      307.27    160.95 o 
  12  12   9     1310.78     1421.97    164.46 o 
   1  13   9      637.69      478.76     55.21 o 
   2  13   9     1014.72     1021.07     67.30 o 
   3  13   9        2.99       26.87     48.69 o 
   4  13   9     4531.98     4431.65    157.36 o 
   5  13   9     2256.78     2194.05    109.92 o 
   6  13   9       88.55       52.84     60.84 o 
   7  13   9      810.40      942.45     92.48 o 
   8  13   9      333.91      429.20     83.64 o 
   9  13   9       79.93      165.29     82.56 o 
  10  13   9      573.20      707.24    101.77 o 
  11  13   9        4.86        0.00    105.63 o 
   0  14   9      370.20      507.28    100.91 o 
   1  14   9        0.04        0.00     48.66 o 
   2  14   9     1432.21     1408.84     85.44 o 
   3  14   9       52.14       57.74     52.19 o 
   4  14   9     3062.00     2903.18    134.26 o 
   5  14   9        1.19        0.00     65.17 o 
   6  14   9     1858.36     2184.61    119.43 o 
   7  14   9       10.13       46.43     64.35 o 
   8  14   9      958.31      984.48    133.07 o 
   9  14   9      132.00      126.47     77.73 o 
  10  14   9        1.59        0.00     76.24 o 
  11  14   9      138.31      107.67     95.16 o 
   1  15   9      213.11      109.38     59.31 o 
   2  15   9       39.48       77.20     73.04 o 
   3  15   9      222.23      209.25     64.83 o 
   4  15   9      364.26      538.73     83.86 o 
   5  15   9       28.71       55.61     71.11 o 
   6  15   9       21.36        0.00     63.44 o 
   7  15   9       86.99        0.00     67.96 o 
   8  15   9       46.16       90.82     82.74 o 
   9  15   9      157.51       99.71     79.49 o 
  10  15   9        2.66       27.71     78.14 o 
   0  16   9     1457.86     1174.92    138.52 o 
   1  16   9       41.58        0.00     60.93 o 
   2  16   9      426.11      341.63     91.47 o 
   3  16   9       40.41      113.04     78.62 o 
   4  16   9       61.54      129.20     70.13 o 
   5  16   9        1.26       45.09     71.56 o 
   6  16   9      305.13      320.77    116.23 o 
   7  16   9        0.55        0.00     86.94 o 
   8  16   9      196.86      200.07     83.51 o 
   9  16   9       36.61      170.54     92.29 o 
   1  17   9       83.54        0.00     70.63 o 
   2  17   9       87.88        0.00     73.58 o 
   3  17   9        3.46       63.08     79.60 o 
   4  17   9     2139.90     2244.08    158.51 o 
   5  17   9       73.37       68.52    104.08 o 
   6  17   9      165.00      289.41     90.84 o 
   7  17   9        1.70        0.00    118.71 o 
   8  17   9      205.58      301.40     97.13 o 
   0  18   9       60.66       99.26    108.61 o 
   1  18   9      128.10      176.20     83.49 o 
   2  18   9       38.17        0.00     76.71 o 
   3  18   9       26.48        0.00     86.27 o 
   4  18   9      954.48     1035.46    152.63 o 
   5  18   9        0.26        0.00     89.99 o 
   6  18   9      114.44       69.94     93.40 o 
   7  18   9      122.01      170.36    110.87 o 
   1  19   9       53.30      166.32     90.95 o 
   2  19   9       47.61        0.00     83.68 o 
   3  19   9       39.35        0.00     85.43 o 
   4  19   9       22.81       41.88    100.78 o 
   5  19   9       23.87        0.00     95.09 o 
   0  20   9     1392.60     1955.11    243.79 o 
   1  20   9       68.48       30.81     98.11 o 
   2  20   9      142.43      221.36     97.49 o 
   0   0  10    10280.14     9708.83    290.76 o 
   1   0  10     1066.27      833.73     41.17 o 
   2   0  10     3428.30     3264.14    102.39 o 
   3   0  10    41956.67    41111.17    811.15 o 
   4   0  10    11646.92    10901.67    271.12 o 
   5   0  10    19158.56    18948.33    370.16 o 
   6   0  10     6567.85     5224.73    157.51 o 
   7   0  10    25193.62    24646.73    478.73 o 
   8   0  10        0.95       36.14     54.02 o 
   9   0  10      928.95      877.89     91.17 o 
  10   0  10       12.73       16.59     59.26 o 
  11   0  10     5127.66     4673.02    191.29 o 
  12   0  10     8028.26     8217.92    266.35 o 
  13   0  10      508.35      675.75    112.83 o 
  14   0  10      122.16       92.16    110.54 o 
  15   0  10      288.33       48.00    121.61 o 
   1   1  10      202.73      162.42     25.28 o 
   2   1  10     1329.29     1379.22     63.36 o 
   3   1  10        8.23       16.20     25.75 o 
   4   1  10     5083.04     4999.37    131.86 o 
   5   1  10     5996.24     5988.78    124.01 o 
   6   1  10    14761.00    14637.50    235.89 o 
   7   1  10    14479.21    15139.76    232.29 o 
   8   1  10     5673.48     5375.01    124.58 o 
   9   1  10    10763.02    10377.49    203.27 o 
  10   1  10       19.42        5.42     49.31 o 
  11   1  10     1752.99     1638.90    103.81 o 
  12   1  10      123.54       51.12     53.50 o 
  13   1  10      265.64      143.29     68.74 o 
  14   1  10     3050.82     3144.57    132.89 o 
  15   1  10       15.87        6.02     81.02 o 
   0   2  10    15232.30    15619.27    255.68 o 
   1   2  10        4.78       13.29     16.21 o 
   2   2  10     3285.89     3416.36     66.89 o 
   3   2  10     3226.82     3172.22     71.15 o 
   4   2  10       11.74       46.73     32.75 o 
   5   2  10    25020.21    25554.79    358.59 o 
   6   2  10      493.35      579.50     59.11 o 
   7   2  10     3674.56     3438.60    109.21 o 
   8   2  10     1326.36     1434.99     74.69 o 
   9   2  10      317.60      270.80     53.36 o 
  10   2  10      421.53      541.33     70.66 o 
  11   2  10      596.03      569.16     75.66 o 
  12   2  10     2387.32     2262.80    115.37 o 
  13   2  10      266.59      244.05     70.51 o 
  14   2  10        4.56        0.00     65.42 o 
  15   2  10      150.14      157.88     86.36 o 
   1   3  10    22489.82    22367.93    246.20 o 
   2   3  10    31967.66    31605.07    360.18 o 
   3   3  10      301.34      262.79     26.47 o 
   4   3  10    22219.42    21276.63    265.29 o 
   5   3  10     2649.80     2329.81    100.24 o 
   6   3  10    14905.37    15762.42    248.88 o 
   7   3  10      339.79      460.81     65.00 o 
   8   3  10      459.66      434.95     53.95 o 
   9   3  10       13.49        0.00     46.31 o 
  10   3  10      180.77       72.63     52.82 o 
  11   3  10     1199.65     1068.18     85.54 o 
  12   3  10       21.74       62.70     61.19 o 
  13   3  10      204.75      229.47     74.72 o 
  14   3  10       11.33       57.31     87.20 o 
  15   3  10       17.31       53.21    104.63 o 
   0   4  10    40010.65    39379.69    656.80 o 
   1   4  10     9818.75     9493.91    130.06 o 
   2   4  10    22892.00    22808.88    271.52 o 
   3   4  10     2077.12     2050.64     52.59 o 
   4   4  10      716.55      727.83     34.65 o 
   5   4  10      531.22      510.95     54.76 o 
   6   4  10    44001.52    42574.42    565.96 o 
   7   4  10      516.28      415.43     47.46 o 
   8   4  10     3202.80     3157.10    114.11 o 
   9   4  10      515.57      626.15     82.28 o 
  10   4  10      715.39      803.34     83.47 o 
  11   4  10       48.69        0.00     59.82 o 
  12   4  10        3.41        0.00     64.23 o 
  13   4  10      226.83      123.78     86.52 o 
  14   4  10      860.48      785.73    176.01 o 
   1   5  10    28921.96    30436.03    347.74 o 
   2   5  10     9923.58     9841.90    140.77 o 
   3   5  10     5874.23     6117.40     97.29 o 
   4   5  10    10047.19     9333.18    140.82 o 
   5   5  10     3505.15     3412.09     89.38 o 
   6   5  10    11506.74    11148.77    242.41 o 
   7   5  10      127.01      106.99     48.73 o 
   8   5  10     1499.89     1487.71    109.62 o 
   9   5  10      898.64      727.44     85.06 o 
  10   5  10        3.70        0.00     64.36 o 
  11   5  10       22.55        0.00     68.62 o 
  12   5  10      437.99      302.01    103.72 o 
  13   5  10       99.24      167.55    100.25 o 
  14   5  10      382.55      136.17    159.65 o 
   0   6  10     2958.54     3332.30     93.87 o 
   1   6  10    12528.76    13303.29    175.95 o 
   2   6  10       54.31        0.00     22.79 o 
   3   6  10    11526.41    11623.42    157.02 o 
   4   6  10      309.39      384.95     47.45 o 
   5   6  10     4161.40     4023.18    114.24 o 
   6   6  10      678.68      706.89     62.89 o 
   7   6  10      184.31      237.20     56.60 o 
   8   6  10        7.60        0.00     54.01 o 
   9   6  10     1104.77     1000.96     97.90 o 
  10   6  10     4304.02     4270.46    171.53 o 
  11   6  10      649.13      397.71    155.80 o 
  12   6  10      558.34      633.98    117.77 o 
  13   6  10      502.34      502.76    121.49 o 
  14   6  10      889.46      641.23    139.59 o 
   1   7  10     9356.40     9603.89    140.47 o 
   2   7  10    30555.40    32100.72    375.53 o 
   3   7  10    10269.15    10469.60    172.07 o 
   4   7  10     1342.30     1331.26     60.26 o 
   5   7  10     5186.10     4780.14    117.15 o 
   6   7  10     1193.41     1264.47     76.42 o 
   7   7  10     4956.14     5050.84    145.48 o 
   8   7  10    11423.52    11511.93    270.07 o 
   9   7  10     2374.11     2647.74    168.97 o 
  10   7  10     4433.93     4607.74    224.46 o 
  11   7  10     1127.69     1069.71    134.79 o 
  12   7  10        4.79       92.45     94.68 o 
  13   7  10        9.27      164.41    107.07 o 
  14   7  10      472.97      559.43    131.64 o 
   0   8  10    53321.40    52966.74    787.53 o 
   1   8  10     6658.85     6585.03    105.59 o 
   2   8  10     8732.24     8748.36    128.65 o 
   3   8  10    17488.50    17841.35    349.00 o 
   4   8  10     2676.69     2620.58     81.80 o 
   5   8  10     9867.14     9821.18    192.38 o 
   6   8  10    10912.84    10880.41    204.02 o 
   7   8  10     4174.29     3888.84    121.10 o 
   8   8  10     1960.85     1822.13    115.25 o 
   9   8  10      359.76      316.41     88.62 o 
  10   8  10      962.59     1143.44    124.40 o 
  11   8  10       11.55        0.00    126.10 o 
  12   8  10     2965.06     3367.58    203.44 o 
  13   8  10      325.45      493.14    129.31 o 
  14   8  10      164.08      134.03    113.66 o 
   1   9  10      277.87      278.91     30.09 o 
   2   9  10       11.18       26.89     29.61 o 
   3   9  10     5358.89     5191.92    107.92 o 
   4   9  10     2918.61     2884.87     83.98 o 
   5   9  10     5417.18     5146.18    185.72 o 
   6   9  10       81.86      133.76     57.21 o 
   7   9  10     1008.40     1034.53    115.85 o 
   8   9  10     1564.96     1737.43    104.65 o 
   9   9  10     5703.87     5453.74    228.23 o 
  10   9  10      431.44      509.51    105.39 o 
  11   9  10     2124.10     2211.17    176.49 o 
  12   9  10       42.59      114.52    104.47 o 
  13   9  10      486.25      476.14    137.29 o 
   0  10  10    10767.48    10757.60    207.33 o 
   1  10  10      628.05      593.66     39.07 o 
   2  10  10    12787.16    12130.78    182.27 o 
   3  10  10     4173.62     4007.58     97.84 o 
   4  10  10     1351.45     1439.93     64.03 o 
   5  10  10      421.89      366.46     54.22 o 
   6  10  10     1701.16     1724.51     97.08 o 
   7  10  10     2997.42     3073.37    128.22 o 
   8  10  10      186.37      293.07     69.13 o 
   9  10  10     2809.55     2700.14    146.66 o 
  10  10  10      178.83       67.28     90.81 o 
  11  10  10       18.84      110.81     88.61 o 
  12  10  10      131.20      178.73    108.81 o 
  13  10  10       51.27       69.06    106.55 o 
   1  11  10     1292.07     1149.87     54.41 o 
   2  11  10     6869.77     6697.52    122.55 o 
   3  11  10     4086.17     4191.15     98.72 o 
   4  11  10    23962.64    23802.01    362.68 o 
   5  11  10      190.75       89.42     54.77 o 
   6  11  10      430.72      568.90     89.22 o 
   7  11  10        1.60       17.53     58.19 o 
   8  11  10      832.80      753.60     87.00 o 
   9  11  10      174.22      228.62     74.30 o 
  10  11  10      141.50        0.00     93.36 o 
  11  11  10      948.70      986.71    142.02 o 
  12  11  10      116.80      176.62    130.82 o 
   0  12  10    10981.04    10865.89    265.00 o 
   1  12  10      883.40      817.72     57.01 o 
   2  12  10     1477.65     1411.26     64.13 o 
   3  12  10       45.82       26.61     39.06 o 
   4  12  10       32.95       10.19     55.11 o 
   5  12  10     2749.21     2947.95    121.58 o 
   6  12  10    10347.36     9867.67    228.60 o 
   7  12  10       64.62       71.02     61.04 o 
   8  12  10     1162.56     1396.19    106.98 o 
   9  12  10      869.70      810.18     97.02 o 
  10  12  10      557.71      475.22     99.78 o 
  11  12  10       13.23       50.37    112.53 o 
  12  12  10       18.10       59.78    106.11 o 
   1  13  10     6117.11     5974.25    137.76 o 
   2  13  10      290.54      221.44     45.00 o 
   3  13  10       54.05       79.26     48.44 o 
   4  13  10     1528.21     1552.20     92.83 o 
   5  13  10     1479.03     1467.47     96.59 o 
   6  13  10     4886.91     4843.45    161.88 o 
   7  13  10      429.16      349.27     75.08 o 
   8  13  10       67.31       34.13     69.87 o 
   9  13  10        1.55       10.40     68.37 o 
  10  13  10      247.21      219.19     95.10 o 
  11  13  10       18.99        0.00     91.98 o 
   0  14  10        0.34       18.68     60.16 o 
   1  14  10     2659.58     2605.75    103.60 o 
   2  14  10       67.91       95.11     52.34 o 
   3  14  10       65.24       24.71     55.55 o 
   4  14  10     1027.11     1181.17     99.18 o 
   5  14  10      130.29      195.48     68.05 o 
   6  14  10      146.86      235.39     71.69 o 
   7  14  10      812.28      698.81     90.99 o 
   8  14  10     1332.40     1066.84    122.67 o 
   9  14  10      378.80      456.32     91.47 o 
  10  14  10     1104.17     1096.69    149.94 o 
   1  15  10     1898.91     1789.94    114.49 o 
   2  15  10       88.71      116.29     51.95 o 
   3  15  10       56.43       27.43     59.60 o 
   4  15  10      240.56      149.93     68.82 o 
   5  15  10      418.04      494.37     86.90 o 
   6  15  10     2359.90     2711.47    148.61 o 
   7  15  10      591.81      605.58     99.90 o 
   8  15  10     1200.10     1338.87    128.63 o 
   9  15  10      164.79      225.53     86.62 o 
  10  15  10      907.79     1065.72    117.43 o 
   0  16  10      471.58      395.13    161.97 o 
   1  16  10       26.07        0.00     60.56 o 
   2  16  10      128.66      102.15     76.29 o 
   3  16  10        3.51        0.00     72.97 o 
   4  16  10     1380.60     1297.07    102.03 o 
   5  16  10      360.30      565.50     93.95 o 
   6  16  10      921.73     1130.87    228.17 o 
   7  16  10      218.19      288.57    105.95 o 
   8  16  10      351.44      458.38     91.03 o 
   9  16  10        4.54        0.00    100.18 o 
   1  17  10       27.09      108.08     71.25 o 
   2  17  10      152.87      117.58     91.07 o 
   3  17  10       27.10        1.97     77.32 o 
   4  17  10       34.65       44.74     95.16 o 
   5  17  10      130.13       39.17    102.19 o 
   6  17  10      357.76      551.79    125.01 o 
   7  17  10      149.69      159.77     99.19 o 
   8  17  10       46.85        0.00     82.51 o 
   0  18  10     1295.33     1578.37    170.69 o 
   1  18  10       46.01       41.50     79.37 o 
   2  18  10      380.08      452.68     96.63 o 
   3  18  10      714.34      646.85    101.22 o 
   4  18  10        7.05        5.59     88.63 o 
   5  18  10      454.26      615.28    117.22 o 
   6  18  10       14.34      129.95     99.08 o 
   1  19  10       80.39        6.83     88.00 o 
   2  19  10     1076.76     1090.19    137.64 o 
   3  19  10      151.76       36.93     87.51 o 
   4  19  10      364.35      358.05    101.87 o 
   0  20  10      631.65      610.47    462.00 o 
   1  20  10        1.88        0.00     99.39 o 
   1   1  11     2611.46     2616.82     66.99 o 
   2   1  11     5605.32     5616.79    138.92 o 
   3   1  11    10767.32    10667.34    187.78 o 
   4   1  11    13370.79    14702.09    439.65 o 
   5   1  11     5859.81     5915.60    124.90 o 
   6   1  11     5481.69     6099.35    163.76 o 
   7   1  11     6246.37     6393.25    166.77 o 
   8   1  11     2282.31     2382.27     86.43 o 
   9   1  11       19.60       13.70     41.06 o 
  10   1  11      269.17      317.07     54.49 o 
  11   1  11      318.00      291.83     80.92 o 
  12   1  11       48.50       89.30     60.05 o 
  13   1  11      215.52      307.64     77.39 o 
  14   1  11      496.01      527.87     82.41 o 
  15   1  11      389.00      252.14     89.48 o 
   0   2  11     3382.85     3487.47     86.02 o 
   1   2  11    12569.66    13745.39    173.70 o 
   2   2  11    14906.17    13669.32    178.28 o 
   3   2  11     3671.33     3645.81     81.76 o 
   4   2  11     2282.47     2294.53     67.72 o 
   5   2  11     2273.63     1991.52     92.56 o 
   6   2  11    16294.05    15565.50    249.39 o 
   7   2  11     7050.47     7360.29    154.30 o 
   8   2  11     2467.27     2487.09     93.92 o 
   9   2  11     1962.22     2201.58    120.52 o 
  10   2  11      224.45      120.88     57.87 o 
  11   2  11       15.33       21.40     53.24 o 
  12   2  11     2822.93     2927.17    147.77 o 
  13   2  11     1509.37     1586.06     95.86 o 
  14   2  11        7.81       50.59     75.42 o 
  15   2  11       26.04        0.00     85.90 o 
   1   3  11     3741.30     3995.52     68.48 o 
   2   3  11      610.52      498.97     34.31 o 
   3   3  11       54.00      107.88     24.12 o 
   4   3  11     8474.04     7338.22    120.58 o 
   5   3  11    21454.70    20871.81    285.99 o 
   6   3  11     6394.80     5909.56    122.38 o 
   7   3  11     4685.22     4748.22    119.49 o 
   8   3  11      168.06      271.61     48.71 o 
   9   3  11      223.56      215.26     57.25 o 
  10   3  11      722.63      788.29     89.68 o 
  11   3  11      208.85      261.81     68.28 o 
  12   3  11     1267.24     1197.43    102.75 o 
  13   3  11       34.11      129.28     76.37 o 
  14   3  11     1313.15     1245.83    109.54 o 
   0   4  11     9037.07     9113.53    200.64 o 
   1   4  11     1425.64     1494.61     42.01 o 
   2   4  11      331.82      443.83     30.94 o 
   3   4  11     2680.51     2599.71     74.91 o 
   4   4  11       23.04       24.07     23.95 o 
   5   4  11       24.14        0.00     25.28 o 
   6   4  11      168.10      234.32     42.02 o 
   7   4  11       61.37       42.35     37.36 o 
   8   4  11     3042.58     3330.51    119.10 o 
   9   4  11      106.25       38.23     60.47 o 
  10   4  11     2211.79     2366.35    117.52 o 
  11   4  11       88.67       75.18     64.16 o 
  12   4  11      444.23      521.49     87.11 o 
  13   4  11      356.33      287.82     92.27 o 
  14   4  11      177.32       69.70    134.46 o 
   1   5  11     5561.73     5820.35    103.70 o 
   2   5  11    23765.42    23813.24    330.24 o 
   3   5  11     4303.38     4668.53     83.76 o 
   4   5  11     3595.39     3600.14     87.52 o 
   5   5  11     8877.23     8624.47    171.01 o 
   6   5  11      270.87      260.30     48.05 o 
   7   5  11     7959.27     7904.44    194.75 o 
   8   5  11     8041.18     7583.89    246.66 o 
   9   5  11      251.36      178.48     74.89 o 
  10   5  11        8.16        0.00     60.04 o 
  11   5  11       24.88        0.00     67.73 o 
  12   5  11      850.79     1021.15    128.22 o 
  13   5  11      388.65      321.70    113.07 o 
  14   5  11        7.81        0.00    101.59 o 
   0   6  11    16978.62    17275.38    291.23 o 
   1   6  11     8672.51     9483.63    138.15 o 
   2   6  11     2690.91     3054.87     71.33 o 
   3   6  11     1399.37     1525.63     59.05 o 
   4   6  11      703.89      788.17     42.87 o 
   5   6  11    10396.85    10181.58    257.47 o 
   6   6  11     4144.79     4177.84    166.18 o 
   7   6  11     3574.23     3503.47    132.04 o 
   8   6  11        9.48        0.00     63.69 o 
   9   6  11      174.04       76.56     66.59 o 
  10   6  11      669.61      623.29     93.68 o 
  11   6  11      869.33      786.38    116.78 o 
  12   6  11      691.50      546.09    113.59 o 
  13   6  11     1110.03     1123.13    143.60 o 
  14   6  11       25.86       90.36    107.07 o 
   1   7  11       47.05       19.32     25.83 o 
   2   7  11      811.37     1060.74     49.61 o 
   3   7  11     7452.44     7364.39    123.46 o 
   4   7  11     2250.21     2081.09     77.49 o 
   5   7  11     6217.38     6149.85    135.73 o 
   6   7  11      491.26      593.67     85.56 o 
   7   7  11     2840.21     2563.12    166.33 o 
   8   7  11     1503.61     1352.96    106.09 o 
   9   7  11      627.87      680.35    103.92 o 
  10   7  11        4.11      111.77     85.57 o 
  11   7  11       35.24       41.33     91.06 o 
  12   7  11      237.07      320.95    109.66 o 
  13   7  11        8.31        0.00     96.61 o 
  14   7  11        1.82        0.00    102.88 o 
   0   8  11    46234.70    45494.38    688.14 o 
   1   8  11     1597.01     1434.80     55.00 o 
   2   8  11     2076.84     2193.02     61.32 o 
   3   8  11     1803.64     1751.03     63.65 o 
   4   8  11      170.86      111.17     37.61 o 
   5   8  11       21.48        0.00     36.70 o 
   6   8  11       12.31        0.00     42.26 o 
   7   8  11      310.99      231.47     54.41 o 
   8   8  11      246.09      259.91     70.54 o 
   9   8  11     4073.40     4137.09    194.16 o 
  10   8  11      136.54      242.00     93.29 o 
  11   8  11       32.00        0.00     87.15 o 
  12   8  11       28.46      143.68    105.28 o 
  13   8  11        3.22      247.87    117.19 o 
   1   9  11      257.92      199.35     32.47 o 
   2   9  11     4751.84     4668.05     99.13 o 
   3   9  11       61.23       53.01     35.86 o 
   4   9  11     3163.29     3386.98     91.39 o 
   5   9  11     3825.14     3665.28    103.53 o 
   6   9  11     1136.43     1165.09     75.74 o 
   7   9  11      831.59      952.64     81.92 o 
   8   9  11     1506.50     1508.80    112.81 o 
   9   9  11      313.99      317.90    126.95 o 
  10   9  11      997.16      853.50    135.07 o 
  11   9  11      112.13       22.87     86.49 o 
  12   9  11       15.68        7.74    100.62 o 
  13   9  11       40.82      146.65    116.40 o 
   0  10  11     7459.08     6893.40    148.33 o 
   1  10  11     2261.84     2220.62     63.11 o 
   2  10  11      762.14      873.44     49.42 o 
   3  10  11      155.35      150.18     38.82 o 
   4  10  11     1399.21     1376.94     65.53 o 
   5  10  11     3315.36     3377.32    102.17 o 
   6  10  11     5287.63     5450.09    156.84 o 
   7  10  11     4209.71     4272.18    181.40 o 
   8  10  11      156.30       73.41     59.19 o 
   9  10  11       39.18       65.69     84.87 o 
  10  10  11      969.35     1075.36    134.11 o 
  11  10  11      266.82      244.82    109.73 o 
  12  10  11       11.16        0.00     98.35 o 
  13  10  11      284.21      132.84    110.27 o 
   1  11  11     1041.81     1035.89     56.79 o 
   2  11  11      507.35      576.31     47.22 o 
   3  11  11      152.36      150.03     39.66 o 
   4  11  11     1654.91     1831.99     92.12 o 
   5  11  11      581.80      561.97     69.94 o 
   6  11  11     1426.63     1446.74     94.69 o 
   7  11  11        4.75        0.00     57.63 o 
   8  11  11     1096.46     1159.91     99.20 o 
   9  11  11       13.01       36.43     73.97 o 
  10  11  11      311.38      137.13     97.64 o 
  11  11  11     1204.60      964.91    144.53 o 
  12  11  11      162.58      226.45    121.53 o 
   0  12  11       21.64       43.37     56.22 o 
   1  12  11      324.88      389.63     51.67 o 
   2  12  11     1470.01     1456.62     64.52 o 
   3  12  11     4011.40     4108.35    106.08 o 
   4  12  11      567.63      600.03     71.12 o 
   5  12  11      858.27      741.81     76.08 o 
   6  12  11      480.97      527.32     76.75 o 
   7  12  11       39.78       30.00     59.10 o 
   8  12  11      253.65      242.20     71.69 o 
   9  12  11      363.75      506.18     86.39 o 
  10  12  11       81.13      141.82     90.64 o 
  11  12  11       82.91       65.87    109.08 o 
  12  12  11       87.80      172.99    144.51 o 
   1  13  11     2817.69     2692.56     95.04 o 
   2  13  11     1310.27     1294.08     73.72 o 
   3  13  11      183.26      154.46     52.60 o 
   4  13  11     1426.86     1449.47     92.23 o 
   5  13  11     1254.95     1360.05     95.37 o 
   6  13  11     1113.76     1036.22     92.54 o 
   7  13  11     1398.88     1271.49    104.15 o 
   8  13  11       36.00        9.00     64.66 o 
   9  13  11       13.52       29.67     68.92 o 
  10  13  11      145.55      256.71     92.51 o 
  11  13  11       54.71      115.42    103.44 o 
   0  14  11        5.63      150.47     95.21 o 
   1  14  11      240.26      205.41     55.37 o 
   2  14  11     1152.33     1115.82    129.29 o 
   3  14  11       24.98        9.81     56.30 o 
   4  14  11        1.38        0.00     60.27 o 
   5  14  11      718.15      676.73     92.03 o 
   6  14  11     1373.40     1461.85    106.96 o 
   7  14  11      275.36      119.12     81.74 o 
   8  14  11        3.65       19.14     79.68 o 
   9  14  11      123.71      101.19     84.63 o 
  10  14  11       23.28        0.00     88.83 o 
   1  15  11     1548.63     1529.54    110.46 o 
   2  15  11        2.29        0.00     50.86 o 
   3  15  11      129.23       92.00     84.01 o 
   4  15  11      460.75      554.33     92.52 o 
   5  15  11       66.23       93.31     73.15 o 
   6  15  11       81.33       94.34     72.30 o 
   7  15  11      666.95      621.34    111.92 o 
   8  15  11       37.16        0.00     68.72 o 
   9  15  11       18.72        0.00     80.33 o 
   0  16  11     1374.45     1249.53    144.55 o 
   1  16  11      483.77      338.52     75.35 o 
   2  16  11      309.36      264.50     79.24 o 
   3  16  11      581.64      682.87     91.94 o 
   4  16  11       46.64      122.55     68.99 o 
   5  16  11      171.59      144.84     77.16 o 
   6  16  11       17.72      124.42     91.19 o 
   7  16  11        7.52        0.00     87.47 o 
   8  16  11      135.41      220.05     95.36 o 
   9  16  11     1059.14     1244.11    135.01 o 
   1  17  11      381.98      352.93     79.41 o 
   2  17  11      358.21      320.29     91.23 o 
   3  17  11       53.40        8.37     80.97 o 
   4  17  11       87.26       69.07    107.20 o 
   5  17  11        4.42       27.10     87.97 o 
   6  17  11        7.19       36.69     98.13 o 
   7  17  11       36.53      113.89     92.93 o 
   0  18  11      405.17      318.47    122.55 o 
   1  18  11      132.86       87.50     81.92 o 
   2  18  11       83.31        0.00     82.53 o 
   3  18  11        8.36        2.59     88.33 o 
   4  18  11       81.31      195.90     99.54 o 
   5  18  11        1.24        0.00     88.62 o 
   6  18  11       46.14        0.00     94.70 o 
   1  19  11      368.23      327.22    102.16 o 
   2  19  11      105.55       82.79     88.42 o 
   3  19  11      118.92      214.79     96.35 o 
   4  19  11      133.29      226.80    102.86 o 
   0   0  12    48922.50    46178.86   1115.04 o 
   1   0  12    12207.58    12171.16    218.38 o 
   2   0  12     2446.29     1950.55    108.29 o 
   3   0  12     8862.28     8263.21    225.05 o 
   4   0  12     7359.21     6879.06    169.03 o 
   5   0  12      105.73      145.35     56.72 o 
   6   0  12      450.53      496.55     89.34 o 
   7   0  12     1132.70     1154.60     95.63 o 
   8   0  12     1777.14     1860.20    112.64 o 
   9   0  12     6440.71     6422.75    207.49 o 
  10   0  12     2658.80     2879.58    236.45 o 
  11   0  12     2067.18     1788.55    147.54 o 
  12   0  12     5433.83     5164.12    333.77 o 
  13   0  12      337.10      239.14     97.78 o 
  14   0  12     2658.30     2707.22    212.16 o 
  15   0  12      409.14      403.11    136.74 o 
   1   1  12       81.06       78.23     23.42 o 
   2   1  12     6469.35     5920.34    117.72 o 
   3   1  12     4596.68     4556.15    101.68 o 
   4   1  12     5452.41     5457.74    101.93 o 
   5   1  12     8957.92     8865.11    176.30 o 
   6   1  12    23221.55    21963.54    327.00 o 
   7   1  12      605.66      525.61     54.67 o 
   8   1  12     5346.74     5170.09    148.72 o 
   9   1  12     2200.69     2140.06     89.13 o 
  10   1  12     1736.75     1839.31    111.82 o 
  11   1  12      843.14      781.33     79.87 o 
  12   1  12      365.44      305.82     67.64 o 
  13   1  12      793.84      828.97     92.55 o 
  14   1  12     1275.06     1116.69    103.63 o 
  15   1  12      167.28       74.72     95.10 o 
   0   2  12    45420.85    45540.05    676.86 o 
   1   2  12    12969.67    13461.04    167.30 o 
   2   2  12     2642.76     2714.41     71.09 o 
   3   2  12     1862.30     1946.12     62.04 o 
   4   2  12     7194.53     7462.08    139.77 o 
   5   2  12      547.27      659.55     51.38 o 
   6   2  12      388.85      351.45     57.94 o 
   7   2  12       83.15      165.69     42.07 o 
   8   2  12     2190.15     1842.12     85.06 o 
   9   2  12        4.29       14.01     51.26 o 
  10   2  12      254.01      264.90     64.82 o 
  11   2  12       64.18       91.12     65.72 o 
  12   2  12     1597.13     1652.54    107.62 o 
  13   2  12       12.00       54.52     69.66 o 
  14   2  12      478.97      580.67    104.69 o 
   1   3  12     1647.40     1634.27     54.58 o 
   2   3  12     4615.97     4309.05     88.41 o 
   3   3  12       28.51        8.86     26.14 o 
   4   3  12     7236.47     6718.41    125.77 o 
   5   3  12     2284.84     2283.79     73.29 o 
   6   3  12     3308.85     3171.99     89.67 o 
   7   3  12     9123.25     8727.90    162.33 o 
   8   3  12      799.60      821.23     60.36 o 
   9   3  12      830.76      685.08     67.95 o 
  10   3  12      853.97      609.82     79.14 o 
  11   3  12      122.93      101.91     61.98 o 
  12   3  12       36.59       30.67     61.99 o 
  13   3  12       25.31        0.00     66.41 o 
  14   3  12      334.28      324.20     91.20 o 
   0   4  12    44691.12    45085.55    663.64 o 
   1   4  12      314.00      238.71     25.92 o 
   2   4  12    95320.12    91965.39    985.30 o 
   3   4  12    24810.59    24329.00    281.30 o 
   4   4  12      368.21      406.50     38.40 o 
   5   4  12     7778.18     7138.72    123.78 o 
   6   4  12      256.93      297.98     40.65 o 
   7   4  12      670.14      690.75     60.97 o 
   8   4  12     2098.37     2164.33    101.28 o 
   9   4  12     6223.09     5546.22    179.52 o 
  10   4  12       92.26       86.04     63.66 o 
  11   4  12      311.15      255.85     70.52 o 
  12   4  12      205.44      160.66     72.80 o 
  13   4  12       64.01       15.92     68.29 o 
  14   4  12      244.64      196.02     99.05 o 
   1   5  12     1051.62     1058.74     45.34 o 
   2   5  12       88.90       61.11     27.67 o 
   3   5  12       41.63       27.61     23.74 o 
   4   5  12    28384.99    27624.36    319.00 o 
   5   5  12       93.02      193.88     38.54 o 
   6   5  12     4984.29     4774.20    118.69 o 
   7   5  12     2382.18     2465.90    176.31 o 
   8   5  12      914.48      959.46    162.80 o 
   9   5  12     1324.46     1338.13    119.01 o 
  10   5  12      414.28      403.63     83.23 o 
  11   5  12      161.80      268.15     82.01 o 
  12   5  12     1235.72     1394.40    141.09 o 
  13   5  12      466.57      635.91    177.64 o 
  14   5  12      294.23      145.81    113.95 o 
   0   6  12     8450.76     8780.92    175.60 o 
   1   6  12      212.99      205.26     32.24 o 
   2   6  12    33951.06    33897.86    393.01 o 
   3   6  12       78.24       99.36     31.71 o 
   4   6  12      189.87      117.96     29.05 o 
   5   6  12        8.65       74.83     38.75 o 
   6   6  12       10.10       12.93     47.75 o 
   7   6  12      857.91     1031.35    110.33 o 
   8   6  12      251.49      244.44     77.23 o 
   9   6  12      695.96      504.52     84.09 o 
  10   6  12     2204.81     2082.67    132.47 o 
  11   6  12      600.73      298.60    138.94 o 
  12   6  12      402.84      425.11    159.78 o 
  13   6  12       36.01      112.64    100.33 o 
  14   6  12      117.96      139.82    114.88 o 
   1   7  12     1446.42     1630.48     89.51 o 
   2   7  12     2016.79     2135.69     62.60 o 
   3   7  12     3641.63     3731.93    115.87 o 
   4   7  12     6500.40     6438.68    121.61 o 
   5   7  12     2485.28     2575.75     89.17 o 
   6   7  12     5258.08     5354.95    142.69 o 
   7   7  12     4446.35     4472.20    153.82 o 
   8   7  12     5670.66     5298.81    216.54 o 
   9   7  12       54.13        6.15     63.42 o 
  10   7  12       98.63        0.00     81.45 o 
  11   7  12     2252.18     2587.07    173.27 o 
  12   7  12     1100.14     1355.67    147.78 o 
  13   7  12        3.62      102.94    106.41 o 
  14   7  12       82.29      234.69    112.99 o 
   0   8  12    70313.30    70154.30   1026.68 o 
   1   8  12     1391.59     1388.39     56.75 o 
   2   8  12     2412.25     2386.89     65.04 o 
   3   8  12       39.16        0.00     30.67 o 
   4   8  12     1148.13     1246.35     61.25 o 
   5   8  12      525.91      631.64     57.15 o 
   6   8  12      330.46      320.96     59.55 o 
   7   8  12      139.23      116.64     52.22 o 
   8   8  12      243.61      289.14     74.77 o 
   9   8  12     2930.53     2771.88    164.05 o 
  10   8  12    14116.11    13843.39    380.82 o 
  11   8  12       45.48      137.01     97.81 o 
  12   8  12       34.86      108.43     99.79 o 
  13   8  12        3.27        0.00    103.02 o 
   1   9  12     1001.02      902.26     46.38 o 
   2   9  12     2844.74     3037.96     92.77 o 
   3   9  12     2996.82     2952.02     83.73 o 
   4   9  12     2340.50     2558.09     81.72 o 
   5   9  12        4.52       43.38     37.38 o 
   6   9  12     1761.76     1787.95     87.97 o 
   7   9  12      295.73      276.83     85.26 o 
   8   9  12     2262.86     2151.34    127.49 o 
   9   9  12      243.51      282.67     98.13 o 
  10   9  12       14.15      184.41     97.12 o 
  11   9  12       81.97      190.64    103.31 o 
  12   9  12      304.79      329.53    113.33 o 
  13   9  12       93.87       52.51    152.75 o 
   0  10  12    11486.39    11312.67    261.05 o 
   1  10  12       78.23        6.45     30.91 o 
   2  10  12     3007.46     3058.17     79.37 o 
   3  10  12     5498.31     5557.75    105.81 o 
   4  10  12      333.92      335.46     47.19 o 
   5  10  12      398.88      469.66     64.66 o 
   6  10  12       21.09       51.38     52.03 o 
   7  10  12       25.74       13.37     54.12 o 
   8  10  12      377.10      267.16     70.70 o 
   9  10  12      542.48      673.39    100.98 o 
  10  10  12     2586.36     2645.21    180.71 o 
  11  10  12      373.62      353.38    113.74 o 
  12  10  12       52.42       97.16    107.75 o 
   1  11  12     5001.22     4991.22    110.40 o 
   2  11  12     5245.05     5185.51    106.51 o 
   3  11  12      585.90      693.63     49.29 o 
   4  11  12     1742.41     1864.25     84.48 o 
   5  11  12     4034.21     4021.30    173.71 o 
   6  11  12     1400.33     1389.19     94.23 o 
   7  11  12     1053.67     1161.27     94.32 o 
   8  11  12     1225.61     1348.43    104.62 o 
   9  11  12       56.09      126.18     79.18 o 
  10  11  12      128.46      157.45     95.21 o 
  11  11  12       16.69      116.03    106.38 o 
  12  11  12      187.75      237.29    120.28 o 
   0  12  12     8446.89     8851.26    235.49 o 
   1  12  12      317.13      397.48     52.25 o 
   2  12  12    11172.42    11434.60    178.59 o 
   3  12  12     3692.67     3550.24     94.62 o 
   4  12  12       19.75       47.99     46.50 o 
   5  12  12     1639.65     1799.36    101.53 o 
   6  12  12      580.54      644.76    109.72 o 
   7  12  12       48.56      161.56     66.41 o 
   8  12  12      945.59      926.34     96.66 o 
   9  12  12      554.05      413.76     84.46 o 
  10  12  12        2.12        0.00     88.53 o 
  11  12  12        0.96        2.25    109.42 o 
   1  13  12      215.91      168.05     49.68 o 
   2  13  12       85.55       77.34     50.87 o 
   3  13  12       52.28        0.00     47.24 o 
   4  13  12     2372.90     2635.12    115.64 o 
   5  13  12       18.28        0.00     57.24 o 
   6  13  12      256.69      262.35     68.70 o 
   7  13  12      247.49      300.98     75.70 o 
   8  13  12      137.16       70.81     69.13 o 
   9  13  12      245.62      113.88     82.72 o 
  10  13  12        0.51        0.00     81.04 o 
  11  13  12       17.80      152.60    100.76 o 
   0  14  12        5.48       17.41     92.71 o 
   1  14  12       85.91       49.71     66.37 o 
   2  14  12     2506.15     2619.23    107.37 o 
   3  14  12     1006.78      903.49     84.31 o 
   4  14  12     1840.68     1816.86    174.38 o 
   5  14  12       54.71       34.78     66.35 o 
   6  14  12      125.95       82.13     66.84 o 
   7  14  12      875.22     1085.93    102.53 o 
   8  14  12       77.86       58.66     86.27 o 
   9  14  12       68.84      141.87     83.13 o 
  10  14  12       31.12       30.12     90.02 o 
   1  15  12     2163.06     1994.90    115.35 o 
   2  15  12      106.89        0.00     53.30 o 
   3  15  12       83.30      167.03     63.77 o 
   4  15  12        2.57       29.52     63.79 o 
   5  15  12     2562.49     2423.92    136.50 o 
   6  15  12      891.70      915.25    120.91 o 
   7  15  12       96.77      213.92     85.89 o 
   8  15  12      958.24      932.85    154.64 o 
   9  15  12       34.40        0.00     79.47 o 
   0  16  12      477.88      458.20    116.68 o 
   1  16  12        9.15        0.00     59.23 o 
   2  16  12      178.47      122.35     73.13 o 
   3  16  12     2154.70     2141.39    118.29 o 
   4  16  12     1090.11     1103.95     99.09 o 
   5  16  12       18.30        0.00     70.96 o 
   6  16  12       98.82       52.30     79.15 o 
   7  16  12      224.43      331.24    107.54 o 
   8  16  12      279.87      188.39     90.01 o 
   1  17  12      155.94      145.73     72.34 o 
   2  17  12      491.46      430.59     97.28 o 
   3  17  12       21.44        0.00     81.75 o 
   4  17  12       10.31        0.00     81.20 o 
   5  17  12       47.76       17.82     77.23 o 
   6  17  12     1824.98     1996.03    142.47 o 
   7  17  12        0.64       52.48    114.10 o 
   0  18  12     2150.82     2338.78    206.36 o 
   1  18  12      119.62       57.15     77.01 o 
   2  18  12        4.36        0.00     92.83 o 
   3  18  12      269.34       95.67     92.41 o 
   4  18  12      174.24      232.70    100.77 o 
   5  18  12       48.38       90.02     85.99 o 
   6  18  12      269.57      254.93    107.13 o 
   1  19  12     1172.27     1234.83    131.46 o 
   2  19  12     1698.82     1886.10    189.11 o 
   3  19  12       23.23        0.00     88.56 o 
   4  19  12      554.28      722.41    128.29 o 
   1   1  13     9550.46     9121.98    132.00 o 
   2   1  13       49.47       78.67     30.44 o 
   3   1  13      932.62      751.18     46.68 o 
   4   1  13     1842.98     2079.84     78.68 o 
   5   1  13       27.55       11.92     35.91 o 
   6   1  13      102.31      123.26     42.81 o 
   7   1  13      130.37      100.48     41.01 o 
   8   1  13      472.42      380.34     55.27 o 
   9   1  13     1789.97     1795.53     90.29 o 
  10   1  13       19.24      185.88     56.96 o 
  11   1  13     2018.32     2023.69    126.11 o 
  12   1  13      127.60      195.78     69.39 o 
  13   1  13      323.51      373.60     98.10 o 
  14   1  13       75.15        5.09    101.77 o 
   0   2  13    41056.78    41470.65    624.21 o 
   1   2  13     9231.07     9069.55    125.13 o 
   2   2  13     7083.27     7157.88    126.46 o 
   3   2  13    18524.93    16937.03    239.29 o 
   4   2  13     9051.43     8654.71    171.98 o 
   5   2  13     3053.02     3102.63     99.15 o 
   6   2  13      668.36      749.38     55.96 o 
   7   2  13      214.81      222.70     45.83 o 
   8   2  13     1252.38     1240.51     82.38 o 
   9   2  13     6469.19     6586.17    159.95 o 
  10   2  13        4.38       91.27     57.19 o 
  11   2  13      516.84      330.57    140.75 o 
  12   2  13     1875.23     1952.08    114.76 o 
  13   2  13      615.05      493.97     86.10 o 
  14   2  13       53.58      100.35     74.67 o 
   1   3  13     7548.10     7744.98    116.23 o 
   2   3  13      379.21      512.13     42.89 o 
   3   3  13      907.56     1119.42     51.87 o 
   4   3  13     2027.00     1898.48     65.68 o 
   5   3  13     1337.56     1306.18     55.55 o 
   6   3  13        6.76       30.22     33.31 o 
   7   3  13        5.62        3.73     36.06 o 
   8   3  13      658.33      805.41     69.51 o 
   9   3  13      323.22      301.78     56.61 o 
  10   3  13      280.33      259.47     64.89 o 
  11   3  13     1406.73     1513.20    108.05 o 
  12   3  13      273.62      372.69     76.37 o 
  13   3  13      338.99      276.08     79.69 o 
  14   3  13       15.04        4.95     80.78 o 
   0   4  13       27.80       35.38     26.10 o 
   1   4  13     2694.30     2872.17     75.19 o 
   2   4  13     4277.89     4699.55     88.65 o 
   3   4  13      642.07      659.74     36.78 o 
   4   4  13      901.94      945.40     52.46 o 
   5   4  13     3226.31     3544.26     80.04 o 
   6   4  13      836.02      757.06     53.25 o 
   7   4  13      192.25       97.27     45.16 o 
   8   4  13       20.14        3.73     43.41 o 
   9   4  13       98.70       87.86     56.58 o 
  10   4  13      391.46      513.01     77.19 o 
  11   4  13       72.21        0.00     58.23 o 
  12   4  13      477.26      377.47     79.35 o 
  13   4  13      180.63      189.80     77.28 o 
  14   4  13        9.29        5.34     92.29 o 
   1   5  13     3093.15     2830.35     66.35 o 
   2   5  13      799.84      843.10     45.51 o 
   3   5  13      419.43      437.47     35.58 o 
   4   5  13      244.59      202.12     31.50 o 
   5   5  13      364.58      469.99     67.81 o 
   6   5  13        2.11        0.00     41.09 o 
   7   5  13    12487.05    11950.62    317.39 o 
   8   5  13     4005.76     3943.59    197.05 o 
   9   5  13      137.64      145.96     76.89 o 
  10   5  13       33.73        0.00     73.25 o 
  11   5  13     2938.19     2895.65    155.85 o 
  12   5  13       95.17        0.00     71.19 o 
  13   5  13       14.71        0.00     87.96 o 
  14   5  13        0.49        0.00     92.29 o 
   0   6  13    19746.09    19478.87    326.21 o 
   1   6  13      321.85      136.15     29.02 o 
   2   6  13     4450.58     4829.65     93.36 o 
   3   6  13     5538.11     5476.51    128.31 o 
   4   6  13     5415.41     5496.92    114.93 o 
   5   6  13     3862.67     4025.87     96.27 o 
   6   6  13     2980.37     2961.63    109.65 o 
   7   6  13     1005.29     1145.99    112.08 o 
   8   6  13      213.58      298.06     79.42 o 
   9   6  13     8696.98     8864.43    270.23 o 
  10   6  13      808.57      657.91     98.47 o 
  11   6  13      725.50      926.01    127.54 o 
  12   6  13     1152.14     1090.60    144.15 o 
  13   6  13      205.23      141.66    102.52 o 
  14   6  13       67.92       89.95     99.04 o 
   1   7  13    34845.31    35666.62    414.62 o 
   2   7  13     5840.80     6116.92    109.89 o 
   3   7  13     1993.42     1785.69     62.19 o 
   4   7  13     1937.24     2085.33     72.08 o 
   5   7  13      122.09       93.31     37.18 o 
   6   7  13      139.23       85.34     44.63 o 
   7   7  13     1745.37     1955.11    128.18 o 
   8   7  13     1287.22     1325.38    155.96 o 
   9   7  13        2.61      140.96     87.62 o 
  10   7  13      404.43      277.76     97.15 o 
  11   7  13      579.27      722.43    124.36 o 
  12   7  13      301.37      223.74    107.49 o 
  13   7  13      328.87      556.76    131.35 o 
   0   8  13     7646.05     8363.01    181.43 o 
   1   8  13      156.01      196.55     35.00 o 
   2   8  13      219.56      216.86     35.75 o 
   3   8  13       15.70       28.93     32.33 o 
   4   8  13     1707.34     1701.23     67.24 o 
   5   8  13     2812.63     2793.96     91.24 o 
   6   8  13      122.88      103.69     51.63 o 
   7   8  13     1986.76     1936.67    142.56 o 
   8   8  13      162.80       48.04     64.21 o 
   9   8  13       11.48        2.22     80.58 o 
  10   8  13       45.58      251.00     92.35 o 
  11   8  13      106.79      220.04     97.60 o 
  12   8  13      480.43      427.57    127.55 o 
  13   8  13       22.15       78.25    110.02 o 
   1   9  13      493.40      422.59     41.71 o 
   2   9  13       25.65        0.00     32.43 o 
   3   9  13      689.85      704.07     47.58 o 
   4   9  13        2.22        0.00     33.57 o 
   5   9  13     4246.39     4049.19    110.58 o 
   6   9  13      182.11      148.72     53.10 o 
   7   9  13     2478.30     2662.79    120.11 o 
   8   9  13       88.11       27.96     90.58 o 
   9   9  13      104.91      192.62     93.78 o 
  10   9  13      153.15      128.85     90.02 o 
  11   9  13       86.82      252.45    101.88 o 
  12   9  13        0.34       25.72    101.93 o 
  13   9  13      521.78      418.33    150.08 o 
   0  10  13    16370.06    16214.69    341.15 o 
   1  10  13     4756.38     4771.83    105.29 o 
   2  10  13       46.85        4.52     39.56 o 
   3  10  13     7729.72     7568.77    189.28 o 
   4  10  13     1473.94     1367.07     64.54 o 
   5  10  13      545.18      530.82     58.01 o 
   6  10  13      170.95       95.63     49.83 o 
   7  10  13      807.71      782.25     81.12 o 
   8  10  13     2562.31     2633.48    127.82 o 
   9  10  13     4186.50     4790.35    191.26 o 
  10  10  13      335.91      294.39    104.21 o 
  11  10  13       68.11      109.12    100.76 o 
  12  10  13      746.41      801.35    140.27 o 
   1  11  13     5590.15     5679.00    122.44 o 
   2  11  13      213.43      183.32     40.06 o 
   3  11  13      443.82      474.02     45.91 o 
   4  11  13       53.64        3.40     37.89 o 
   5  11  13      643.08      641.06     73.62 o 
   6  11  13      659.17      573.85     75.86 o 
   7  11  13     1826.23     1717.17    106.41 o 
   8  11  13      475.44      442.27     79.31 o 
   9  11  13      196.87      107.35     83.50 o 
  10  11  13       16.40       19.82     94.58 o 
  11  11  13      343.77      325.63    117.09 o 
  12  11  13       12.03       67.08    127.66 o 
   0  12  13     4928.75     4937.88    171.87 o 
   1  12  13     3377.42     3199.51    100.24 o 
   2  12  13     2973.49     2966.14     87.52 o 
   3  12  13       50.99       13.57     38.55 o 
   4  12  13     1562.98     1627.52     76.71 o 
   5  12  13       66.82       52.46     56.65 o 
   6  12  13      392.80      318.35     72.12 o 
   7  12  13     1100.43     1162.10    100.08 o 
   8  12  13      122.16       60.11     67.52 o 
   9  12  13      390.70      304.89     98.52 o 
  10  12  13       16.41        0.00     82.66 o 
  11  12  13     1512.02     1562.34    170.50 o 
   1  13  13      974.61      986.30     72.80 o 
   2  13  13      662.76      701.09     63.62 o 
   3  13  13        1.37        0.00     49.10 o 
   4  13  13      243.89      210.04     62.42 o 
   5  13  13     2368.00     2708.62    123.29 o 
   6  13  13       89.03       88.29     62.96 o 
   7  13  13       47.30        0.00     63.62 o 
   8  13  13       10.35        0.00     65.35 o 
   9  13  13        4.75        0.00     70.57 o 
  10  13  13        9.55        0.00     89.57 o 
  11  13  13      257.13       61.56    103.13 o 
   0  14  13      561.32      654.75    104.40 o 
   1  14  13      536.07      541.00     70.17 o 
   2  14  13        6.18        5.50     50.93 o 
   3  14  13     1841.19     1963.10     99.20 o 
   4  14  13      199.64      281.95     75.00 o 
   5  14  13        8.45       40.34     65.46 o 
   6  14  13        1.34        0.00     61.63 o 
   7  14  13      704.26      648.43     97.66 o 
   8  14  13      948.50      807.65    111.08 o 
   9  14  13      175.60      105.00     81.10 o 
  10  14  13        1.30        0.00    114.47 o 
   1  15  13      704.37      623.81     85.23 o 
   2  15  13      132.75      101.42     71.57 o 
   3  15  13      420.13      360.19     69.05 o 
   4  15  13        0.32       92.53     68.96 o 
   5  15  13       21.27        0.00     87.06 o 
   6  15  13       83.41      105.44     75.80 o 
   7  15  13       98.69      187.39     86.01 o 
   8  15  13       91.72      131.87     84.46 o 
   9  15  13       11.77       69.71     88.32 o 
   0  16  13       12.88      102.07     96.44 o 
   1  16  13       48.89       34.54     70.27 o 
   2  16  13      140.53       35.37     61.97 o 
   3  16  13      312.81      330.52     74.24 o 
   4  16  13      851.63      831.19    110.91 o 
   5  16  13      482.17      400.24    135.91 o 
   6  16  13       75.20       47.36     78.63 o 
   7  16  13      487.81      583.64    137.24 o 
   8  16  13       89.44      109.20     88.63 o 
   1  17  13       18.69       88.48     68.63 o 
   2  17  13       90.97      217.60     82.64 o 
   3  17  13      103.82      145.24     86.80 o 
   4  17  13        7.79        0.00     87.19 o 
   5  17  13     1338.27     1440.09    117.51 o 
   6  17  13       25.74        0.00     81.68 o 
   7  17  13       46.51       61.11     86.81 o 
   0  18  13      420.06      479.85    132.75 o 
   1  18  13        9.85       12.92     78.54 o 
   2  18  13       80.29       76.19     84.15 o 
   3  18  13      317.82      145.91     92.15 o 
   4  18  13       69.88        0.00     93.63 o 
   5  18  13        4.39       82.10     88.17 o 
   1  19  13       50.16      156.78     96.94 o 
   2  19  13       41.89      156.34     93.79 o 
   3  19  13       40.31       11.25     89.66 o 
   0   0  14       69.19       58.55     55.25 o 
   1   0  14     7956.15     7492.77    230.54 o 
   2   0  14     1808.29     1704.19     86.60 o 
   3   0  14      525.33      460.96     66.86 o 
   4   0  14     1154.94     1170.45    114.46 o 
   5   0  14     5069.62     5229.79    186.49 o 
   6   0  14     7450.91     7145.61    234.09 o 
   7   0  14    20810.61    20063.70    483.46 o 
   8   0  14        1.67        0.00     62.70 o 
   9   0  14     3578.94     3873.47    190.53 o 
  10   0  14     1694.29     1564.85    202.08 o 
  11   0  14     4491.51     4549.77    258.18 o 
  12   0  14      197.75      192.61    107.97 o 
  13   0  14     1714.22     1840.84    182.00 o 
  14   0  14        0.55        0.00    373.88 o 
   1   1  14      414.36      398.50     32.56 o 
   2   1  14     4467.90     4359.94     85.22 o 
   3   1  14      564.85      517.84     43.81 o 
   4   1  14     8462.91     8136.54    168.09 o 
   5   1  14     4869.75     4686.19    111.94 o 
   6   1  14       35.32       51.97     41.55 o 
   7   1  14      343.27      263.39     53.33 o 
   8   1  14     3549.01     3675.40    116.63 o 
   9   1  14     3519.96     3523.36    120.49 o 
  10   1  14     2336.61     2168.19    121.55 o 
  11   1  14     6545.28     6056.30    366.06 o 
  12   1  14      212.00      223.75     86.41 o 
  13   1  14     4871.47     5079.13    208.86 o 
  14   1  14       53.20      160.09     84.49 o 
   0   2  14      529.00      509.68     57.37 o 
   1   2  14     4647.57     4219.46     97.26 o 
   2   2  14     2418.70     2499.54     84.61 o 
   3   2  14     9679.79     9426.54    157.78 o 
   4   2  14      308.88      236.38     38.93 o 
   5   2  14     1458.85     1214.18     62.89 o 
   6   2  14      130.20       64.00     43.17 o 
   7   2  14     6586.34     6554.15    149.37 o 
   8   2  14      184.38      126.85     47.51 o 
   9   2  14      528.83      507.93     71.80 o 
  10   2  14      223.42      167.04     63.98 o 
  11   2  14     1525.89     1388.66    104.39 o 
  12   2  14      163.45      249.44    112.69 o 
  13   2  14      380.98      402.04     88.80 o 
  14   2  14        7.63        0.00     70.50 o 
   1   3  14    11560.54     9480.74    137.15 o 
   2   3  14     1321.37     1547.43     55.47 o 
   3   3  14     2833.68     2607.90     76.97 o 
   4   3  14       46.05       20.42     31.54 o 
   5   3  14     4300.49     4554.19    104.21 o 
   6   3  14       32.42       52.34     35.15 o 
   7   3  14     5145.41     4852.07    118.65 o 
   8   3  14      271.61      210.50     69.74 o 
   9   3  14      204.50      310.13     60.38 o 
  10   3  14       12.64      104.54     62.45 o 
  11   3  14        7.71       54.75     64.52 o 
  12   3  14      215.40      173.68     71.78 o 
  13   3  14       90.94       19.53     70.80 o 
  14   3  14      125.46      112.49     94.98 o 
   0   4  14    14079.66    13448.28    235.31 o 
   1   4  14    22497.65    22367.53    273.37 o 
   2   4  14      141.29       68.19     23.76 o 
   3   4  14     6467.56     5991.57    110.69 o 
   4   4  14     4892.12     4970.65    117.05 o 
   5   4  14    16108.27    15283.57    220.24 o 
   6   4  14      954.27      790.32     67.41 o 
   7   4  14      125.72      107.77     47.06 o 
   8   4  14       21.26        0.00     44.57 o 
   9   4  14       26.88        0.00     53.53 o 
  10   4  14     1099.97     1167.56     96.41 o 
  11   4  14     1202.92     1241.02    113.35 o 
  12   4  14      109.94      105.76     69.74 o 
  13   4  14      651.73      652.32    107.94 o 
  14   4  14      122.11       87.52     97.83 o 
   1   5  14    32851.05    31044.20    362.06 o 
   2   5  14      295.35      267.76     31.51 o 
   3   5  14     3137.75     2937.15     80.72 o 
   4   5  14      366.48      311.84     35.74 o 
   5   5  14       45.58       38.05     31.55 o 
   6   5  14     1352.31     1386.23     80.21 o 
   7   5  14     5111.17     4794.24    161.51 o 
   8   5  14      211.09      124.28     62.31 o 
   9   5  14      996.14     1004.05     98.97 o 
  10   5  14     1014.33      862.03     99.09 o 
  11   5  14        1.83       40.35     69.46 o 
  12   5  14       27.98        0.00     79.32 o 
  13   5  14       14.40      128.78     92.41 o 
  14   5  14      307.32      444.15    111.32 o 
   0   6  14     7553.57     7232.98    156.88 o 
   1   6  14      290.79      297.02     37.42 o 
   2   6  14     1089.69     1159.62     59.01 o 
   3   6  14     1230.06     1249.73     51.07 o 
   4   6  14       70.15       79.50     27.95 o 
   5   6  14     4356.21     4040.26    106.68 o 
   6   6  14      173.75      223.52     62.87 o 
   7   6  14     3425.32     3296.72    140.50 o 
   8   6  14       60.67        0.00     58.78 o 
   9   6  14     2454.79     2513.82    186.76 o 
  10   6  14      682.47      885.27     94.61 o 
  11   6  14      735.24      541.74    113.78 o 
  12   6  14       42.98      123.96     89.35 o 
  13   6  14       18.14        0.00     84.21 o 
  14   6  14        2.09       13.70     91.73 o 
   1   7  14        2.25       52.82     29.88 o 
   2   7  14        2.74        0.00     28.84 o 
   3   7  14     5905.02     5822.66    119.33 o 
   4   7  14     1658.71     1845.23     68.07 o 
   5   7  14     1319.61     1227.37     61.93 o 
   6   7  14     1561.40     1642.29     91.17 o 
   7   7  14      749.84      836.41     77.67 o 
   8   7  14        6.28       55.92     61.08 o 
   9   7  14     9187.22     8859.95    225.11 o 
  10   7  14      357.24      324.23    101.65 o 
  11   7  14     4536.02     4436.44    222.13 o 
  12   7  14       22.44       18.58     81.57 o 
  13   7  14     1673.12     2001.86    192.21 o 
   0   8  14     1467.77     1585.17     78.50 o 
   1   8  14     4019.83     4137.61     90.78 o 
   2   8  14      316.38      313.64     38.15 o 
   3   8  14    10829.90    10915.92    196.39 o 
   4   8  14      907.94      852.04     62.91 o 
   5   8  14        3.18       25.08     36.84 o 
   6   8  14     3578.34     3535.32    114.98 o 
   7   8  14    13626.29    13037.06    265.83 o 
   8   8  14     2303.86     2129.17    121.48 o 
   9   8  14    10191.71    10251.86    311.37 o 
  10   8  14      111.17       45.83     86.56 o 
  11   8  14      124.74      129.09     92.79 o 
  12   8  14      674.35      829.30    141.90 o 
  13   8  14      988.75     1008.29    130.01 o 
   1   9  14       12.52        0.00     30.43 o 
   2   9  14       18.88        0.00     33.93 o 
   3   9  14     5300.22     5006.63    108.50 o 
   4   9  14     1623.62     1700.42     83.88 o 
   5   9  14     1114.75     1215.58     66.78 o 
   6   9  14      671.14      663.69     67.50 o 
   7   9  14       88.25        0.00     52.91 o 
   8   9  14      527.20      489.09     92.84 o 
   9   9  14     3239.72     3230.36    185.37 o 
  10   9  14      847.34      689.49    118.45 o 
  11   9  14     3094.36     3539.10    317.26 o 
  12   9  14       20.05       36.98    113.15 o 
  13   9  14      675.00     1028.15    148.39 o 
   0  10  14     2886.90     2915.90    127.05 o 
   1  10  14      252.51      309.24     43.71 o 
   2  10  14       81.79       37.50     39.57 o 
   3  10  14    19303.08    19556.13    255.69 o 
   4  10  14      808.19      922.25     69.82 o 
   5  10  14     9384.25     9400.22    170.71 o 
   6  10  14     1634.08     1639.15     83.12 o 
   7  10  14      102.35       86.62     58.42 o 
   8  10  14      384.44      315.89     83.02 o 
   9  10  14      909.19      908.94    107.84 o 
  10  10  14      526.45      745.43    125.62 o 
  11  10  14        0.10        0.00     93.11 o 
  12  10  14      357.33      215.86    111.50 o 
   1  11  14    24124.88    24038.62    315.42 o 
   2  11  14       86.08       28.21     51.58 o 
   3  11  14     1463.72     1234.04     59.47 o 
   4  11  14     2698.34     2734.97     98.02 o 
   5  11  14     5361.13     5463.65    136.13 o 
   6  11  14      124.41       75.34     52.27 o 
   7  11  14      496.34      599.73     80.75 o 
   8  11  14      240.80      284.19     73.54 o 
   9  11  14      302.76      353.50     93.93 o 
  10  11  14      590.19      502.52    119.60 o 
  11  11  14       28.75       31.66    104.52 o 
  12  11  14       41.49       65.01    102.34 o 
   0  12  14      584.33      956.09     93.01 o 
   1  12  14     4269.38     4255.95    118.73 o 
   2  12  14     1397.88     1303.64     67.58 o 
   3  12  14     3766.79     3749.42    106.16 o 
   4  12  14      206.34      264.03     53.00 o 
   5  12  14     4545.53     4246.93    134.68 o 
   6  12  14      319.97      344.22     67.41 o 
   7  12  14        0.94        0.00     61.36 o 
   8  12  14      221.69      193.44     76.39 o 
   9  12  14       53.03       29.14     82.24 o 
  10  12  14      148.18        0.00     86.43 o 
  11  12  14      580.39      463.71    128.25 o 
   1  13  14     2234.76     2424.25     99.21 o 
   2  13  14      828.45      947.91     73.96 o 
   3  13  14     1128.46     1122.13     72.75 o 
   4  13  14       63.12        0.00     54.41 o 
   5  13  14     1595.20     1701.12     93.10 o 
   6  13  14       94.22      190.23     62.87 o 
   7  13  14      503.92      480.93     84.44 o 
   8  13  14        3.34        0.00     66.17 o 
   9  13  14       37.17      105.61     78.36 o 
  10  13  14       89.01       34.87     89.87 o 
   0  14  14      541.86      795.49    170.49 o 
   1  14  14        0.46       18.00     54.33 o 
   2  14  14      213.94      209.69     73.03 o 
   3  14  14     1463.33     1353.28     88.97 o 
   4  14  14      992.22      966.47     96.90 o 
   5  14  14     1687.12     1641.19    116.11 o 
   6  14  14      195.84      104.51     63.18 o 
   7  14  14     1226.80     1261.15    109.97 o 
   8  14  14        3.94        0.00     81.60 o 
   9  14  14      113.04       83.75     84.00 o 
  10  14  14        1.36      175.88     94.12 o 
   1  15  14      291.50      181.34     69.75 o 
   2  15  14      176.96      132.72     59.11 o 
   3  15  14       32.31        0.00     55.15 o 
   4  15  14       33.99       58.93     69.99 o 
   5  15  14     2512.62     2588.06    193.29 o 
   6  15  14      118.83      244.92     82.64 o 
   7  15  14        2.12        0.00     81.82 o 
   8  15  14      133.12      242.35     85.63 o 
   9  15  14      702.04      587.06    115.85 o 
   0  16  14      491.91      339.47    108.78 o 
   1  16  14       11.31        8.37     68.57 o 
   2  16  14       15.73        0.00     70.12 o 
   3  16  14       70.75        0.00     62.82 o 
   4  16  14       29.61       76.30     66.38 o 
   5  16  14       17.86       19.21     85.83 o 
   6  16  14      243.40      280.47     90.34 o 
   7  16  14     3124.19     3259.20    227.31 o 
   8  16  14       77.20       56.20     92.06 o 
   1  17  14      686.58      495.64     92.49 o 
   2  17  14        0.16       15.55     97.06 o 
   3  17  14       19.44       23.42     79.80 o 
   4  17  14       67.86       92.85     92.84 o 
   5  17  14       18.06        1.62     75.05 o 
   6  17  14        1.16        0.00     79.01 o 
   7  17  14      420.56      324.41     99.77 o 
   0  18  14      189.69      122.89    115.93 o 
   1  18  14      473.54      424.84     91.91 o 
   2  18  14       11.44        0.00     87.18 o 
   3  18  14     1897.95     1983.99    155.78 o 
   4  18  14      223.06      150.08    139.38 o 
   5  18  14      911.04      609.47    109.78 o 
   1  19  14     2852.44     3120.31    160.53 o 
   2  19  14       28.19        5.10     91.05 o 
   1   1  15    12320.75    11121.01    157.57 o 
   2   1  15     1350.64     1460.72     48.74 o 
   3   1  15     2270.35     2035.61    101.93 o 
   4   1  15     4959.84     4725.79    123.61 o 
   5   1  15     1574.76     1523.69     67.46 o 
   6   1  15      157.06      121.61     45.30 o 
   7   1  15       11.76        0.00     44.60 o 
   8   1  15      144.61      140.66     54.01 o 
   9   1  15      487.14      478.37     73.69 o 
  10   1  15      644.81      650.46     79.79 o 
  11   1  15     1089.62     1136.71    100.48 o 
  12   1  15      704.11      697.31    120.87 o 
  13   1  15     1281.89     1491.48    215.90 o 
  14   1  15      391.13      204.12     90.43 o 
   0   2  15      223.29      227.57     48.62 o 
   1   2  15       10.42        0.00     26.82 o 
   2   2  15      636.12      573.32     41.96 o 
   3   2  15    40629.19    39008.06    490.46 o 
   4   2  15     2359.04     2522.76     84.55 o 
   5   2  15     3429.53     3483.76    100.48 o 
   6   2  15    16596.27    16444.76    310.51 o 
   7   2  15     3741.37     3581.19    119.78 o 
   8   2  15     5922.96     5795.41    147.32 o 
   9   2  15     2384.83     2593.13    118.95 o 
  10   2  15     1546.07     1580.56    104.23 o 
  11   2  15      302.55      349.22     79.00 o 
  12   2  15     1245.67     1515.15    157.45 o 
  13   2  15      101.85      229.93     84.64 o 
  14   2  15        0.21       59.78     83.78 o 
   1   3  15       73.04        3.74     24.74 o 
   2   3  15      258.92      384.07     34.10 o 
   3   3  15     4179.78     3820.83     95.35 o 
   4   3  15    16153.14    15622.67    234.97 o 
   5   3  15     6008.02     5724.57    183.37 o 
   6   3  15     3696.19     3962.95    111.41 o 
   7   3  15      531.91      495.54     51.84 o 
   8   3  15      144.70      142.21     50.87 o 
   9   3  15      216.31      230.52     57.67 o 
  10   3  15        6.44        0.00     57.53 o 
  11   3  15      799.10      847.61     96.05 o 
  12   3  15     1386.55     1541.15    118.67 o 
  13   3  15      592.70      689.40     93.68 o 
  14   3  15      695.04      921.78    194.34 o 
   0   4  15     3852.31     3587.44    145.60 o 
   1   4  15     1914.31     1656.89     53.08 o 
   2   4  15     1732.23     1743.96     55.02 o 
   3   4  15      497.68      544.73     47.03 o 
   4   4  15      108.01      173.08     39.17 o 
   5   4  15      286.90      235.23     40.83 o 
   6   4  15     4136.28     4326.41    109.38 o 
   7   4  15      397.81      493.53     58.31 o 
   8   4  15      354.41      423.00     68.30 o 
   9   4  15      817.13      714.88     82.31 o 
  10   4  15     1263.29     1324.68    110.27 o 
  11   4  15      286.20      378.81     80.13 o 
  12   4  15      372.83      312.05     75.57 o 
  13   4  15       56.47       34.89     73.82 o 
  14   4  15       33.07       63.07     95.77 o 
   1   5  15    12428.73    12075.49    181.92 o 
   2   5  15      673.49      666.00     46.31 o 
   3   5  15       46.79       31.52     31.88 o 
   4   5  15       78.02      135.68     46.35 o 
   5   5  15       64.16       96.23     39.39 o 
   6   5  15     1250.52     1232.06     78.52 o 
   7   5  15      684.35      633.66     78.85 o 
   8   5  15     1395.84     1335.02    131.45 o 
   9   5  15     1107.85     1170.56    107.13 o 
  10   5  15      254.67      260.04     76.11 o 
  11   5  15     2439.56     2769.75    157.42 o 
  12   5  15      404.56      314.89     84.62 o 
  13   5  15      179.66      216.28    100.44 o 
  14   5  15       52.16        0.00     97.26 o 
   0   6  15    12854.52    12822.35    237.37 o 
   1   6  15     3154.47     3224.12     75.94 o 
   2   6  15      366.94      411.74     37.07 o 
   3   6  15     7260.95     6913.56    140.34 o 
   4   6  15       69.77       41.88     32.95 o 
   5   6  15        3.11        0.00     37.45 o 
   6   6  15     5378.41     5361.28    169.65 o 
   7   6  15       21.41        0.00     56.26 o 
   8   6  15      271.31      276.24     83.01 o 
   9   6  15     5370.42     4804.13    231.18 o 
  10   6  15       12.44        0.00     71.36 o 
  11   6  15      400.32      553.44     93.93 o 
  12   6  15      323.63      378.01    103.69 o 
  13   6  15        4.14       35.56     91.76 o 
   1   7  15    13073.29    13300.87    188.00 o 
   2   7  15     1806.47     1929.60     63.21 o 
   3   7  15       41.71       64.44     45.58 o 
   4   7  15     2601.46     2554.35     94.78 o 
   5   7  15       71.29        0.00     38.94 o 
   6   7  15      112.13      115.94     53.67 o 
   7   7  15      214.81      127.87     63.12 o 
   8   7  15      652.78      584.85     89.33 o 
   9   7  15      389.96      493.24     88.26 o 
  10   7  15        0.51       15.87     82.00 o 
  11   7  15     1120.63      982.99    120.20 o 
  12   7  15      719.26     1021.74    126.57 o 
  13   7  15       35.05       86.79     97.08 o 
   0   8  15       72.02       83.08     45.24 o 
   1   8  15     1128.71     1337.00     56.67 o 
   2   8  15      198.61      218.95     54.82 o 
   3   8  15      858.25      825.91     58.62 o 
   4   8  15      511.60      631.84    104.24 o 
   5   8  15      231.95      162.57     42.80 o 
   6   8  15     1615.56     1714.73     87.34 o 
   7   8  15      563.44      633.34     74.72 o 
   8   8  15       18.29       45.06     65.64 o 
   9   8  15        0.58       73.26     73.11 o 
  10   8  15     1820.60     1935.07    175.55 o 
  11   8  15      129.22      162.31     83.70 o 
  12   8  15      233.27      178.14     96.39 o 
  13   8  15      115.61       66.76     98.58 o 
   1   9  15     8786.96     8499.05    144.28 o 
   2   9  15     3660.24     3667.36     97.94 o 
   3   9  15     1913.54     1804.56     74.86 o 
   4   9  15       61.12       24.36     37.87 o 
   5   9  15     1251.59     1169.00     67.41 o 
   6   9  15       14.61       78.39     44.95 o 
   7   9  15     1917.87     1767.72     95.04 o 
   8   9  15      108.73      162.49     82.77 o 
   9   9  15       18.40        0.00     81.28 o 
  10   9  15        9.42        0.19     77.04 o 
  11   9  15     1332.72     1363.39    135.28 o 
  12   9  15      127.47      281.46    100.21 o 
   0  10  15     2038.42     2123.15    110.83 o 
   1  10  15     1056.00     1119.48     59.96 o 
   2  10  15     4652.95     4163.95    108.44 o 
   3  10  15     4612.60     4498.39    115.90 o 
   4  10  15     1090.02     1163.10     65.63 o 
   5  10  15      865.39      901.71     64.48 o 
   6  10  15      402.49      411.28     58.22 o 
   7  10  15     1117.22     1153.12     85.71 o 
   8  10  15      434.10      345.81     76.88 o 
   9  10  15     1452.36     1618.23    117.16 o 
  10  10  15       22.95       73.13     80.82 o 
  11  10  15       27.81       58.80     90.46 o 
  12  10  15        9.53       95.73     93.83 o 
   1  11  15     1265.88     1242.12     75.81 o 
   2  11  15     1156.28     1010.49     66.26 o 
   3  11  15      937.31      943.03     59.45 o 
   4  11  15      589.63      534.39     61.02 o 
   5  11  15        6.99        0.00     41.81 o 
   6  11  15      319.35      284.47     61.40 o 
   7  11  15       87.44       18.62     56.13 o 
   8  11  15      245.74      219.49     66.96 o 
   9  11  15      261.88      378.85     81.08 o 
  10  11  15       54.71        0.00     96.49 o 
  11  11  15      141.35      250.17     99.57 o 
   0  12  15     1036.94     1037.91     96.68 o 
   1  12  15      329.15      390.85     67.60 o 
   2  12  15     1688.05     1740.80     79.88 o 
   3  12  15        2.65       14.35     41.33 o 
   4  12  15      204.02      111.65     47.14 o 
   5  12  15      134.72      141.75     54.51 o 
   6  12  15      197.17       32.38     53.78 o 
   7  12  15      165.70      154.67     60.89 o 
   8  12  15      101.49      139.95     65.72 o 
   9  12  15      244.13      277.32     80.04 o 
  10  12  15      134.61       68.86    108.24 o 
  11  12  15        0.07       53.66     99.74 o 
   1  13  15      787.52      747.03     68.86 o 
   2  13  15       85.14       91.66     55.05 o 
   3  13  15      113.48       14.93     49.22 o 
   4  13  15      245.73      193.93     62.90 o 
   5  13  15     2031.52     2103.40    134.05 o 
   6  13  15        2.04        0.00     54.95 o 
   7  13  15       17.28        0.00     66.38 o 
   8  13  15      147.56      319.85     92.25 o 
   9  13  15       70.49      128.27     72.42 o 
  10  13  15      128.16       31.99     86.06 o 
   0  14  15       34.07       74.64     95.09 o 
   1  14  15      238.68      129.07     59.70 o 
   2  14  15       67.58        0.00     52.88 o 
   3  14  15     2656.80     2575.37    183.31 o 
   4  14  15      357.60      303.92     75.42 o 
   5  14  15      392.39      371.73     80.26 o 
   6  14  15      408.90      390.95     79.35 o 
   7  14  15      104.65       97.38     74.23 o 
   8  14  15       73.53      166.69     79.22 o 
   9  14  15      430.46      477.10     86.58 o 
   1  15  15      136.71      178.27     72.10 o 
   2  15  15       60.19       29.97     55.68 o 
   3  15  15      846.96      801.26     81.03 o 
   4  15  15        0.22       65.75     67.96 o 
   5  15  15       34.47      111.18     76.73 o 
   6  15  15       12.34       29.28     74.99 o 
   7  15  15       49.36        0.00     86.75 o 
   8  15  15       64.25      152.45     77.93 o 
   9  15  15       64.11      242.36    133.24 o 
   0  16  15       93.51        0.00    221.98 o 
   1  16  15      329.07      236.35     90.69 o 
   2  16  15       90.77       20.88     62.98 o 
   3  16  15       38.75       83.24     68.81 o 
   4  16  15       27.27       94.72     69.24 o 
   5  16  15       43.00        0.00     90.86 o 
   6  16  15        7.02       56.92     80.80 o 
   7  16  15       22.97        6.41     95.96 o 
   8  16  15       41.90      167.88     93.65 o 
   1  17  15      774.82      755.37    101.55 o 
   2  17  15        0.35       25.91     80.41 o 
   3  17  15        1.58       17.24     83.11 o 
   4  17  15       21.34       21.57     88.30 o 
   5  17  15      280.18      224.87     94.77 o 
   6  17  15       20.93       25.67    116.18 o 
   0  18  15        5.21      104.33    148.22 o 
   1  18  15        0.80        0.00     76.96 o 
   2  18  15        1.25        0.00     82.01 o 
   3  18  15      504.31      539.41    117.74 o 
   4  18  15        9.19        0.00     79.29 o 
   5  18  15        1.49      119.16     90.66 o 
   1  19  15       35.25       99.86     90.56 o 
   0   0  16     5966.00     5443.39    229.66 o 
   1   0  16      156.75       96.10     35.35 o 
   2   0  16     5239.46     4973.61    155.43 o 
   3   0  16     7565.24     6939.83    219.95 o 
   4   0  16    14198.82    13242.08    342.03 o 
   5   0  16      361.59      415.33     75.17 o 
   6   0  16      256.50      254.90     71.35 o 
   7   0  16     7494.85     7219.44    248.43 o 
   8   0  16      272.29      265.07     85.30 o 
   9   0  16     3417.09     4033.51    200.15 o 
  10   0  16     3329.32     3540.57    196.26 o 
  11   0  16       13.03      123.05    123.70 o 
  12   0  16     4256.98     4820.40    484.66 o 
  13   0  16      680.53        0.00    224.92 o 
  14   0  16     1946.02     1958.58    571.52 o 
   1   1  16      339.40      349.58     34.78 o 
   2   1  16     7037.16     6994.37    155.96 o 
   3   1  16     2848.97     3045.77     92.67 o 
   4   1  16     3904.22     3807.63    114.46 o 
   5   1  16     1373.02     1258.32     65.21 o 
   6   1  16    17067.35    17308.22    312.70 o 
   7   1  16     2490.90     2510.45    110.64 o 
   8   1  16     2536.41     2669.05    137.87 o 
   9   1  16     2682.67     2637.80    118.10 o 
  10   1  16      679.67      829.98    119.51 o 
  11   1  16     2894.52     3042.12    153.99 o 
  12   1  16      176.00      402.58    125.61 o 
  13   1  16     1227.99     1282.86    176.59 o 
  14   1  16      495.11      317.31    113.95 o 
   0   2  16     7966.56     7622.98    200.07 o 
   1   2  16    11579.89    11872.27    190.48 o 
   2   2  16     1986.22     1777.11     84.06 o 
   3   2  16     8819.91     8247.18    152.10 o 
   4   2  16       21.35        0.00     33.47 o 
   5   2  16     6978.09     7069.85    148.24 o 
   6   2  16      615.37      673.83     63.46 o 
   7   2  16     1043.29     1001.36     95.10 o 
   8   2  16     2574.03     2758.92    164.44 o 
   9   2  16      366.58      422.05     77.65 o 
  10   2  16        7.49       47.16     67.46 o 
  11   2  16      162.03      181.40     71.00 o 
  12   2  16     1457.17     1517.98    119.36 o 
  13   2  16      127.85       72.68     85.91 o 
  14   2  16       68.58       36.49     98.71 o 
   1   3  16    25739.32    25484.84    333.64 o 
   2   3  16     9832.23     9047.72    149.84 o 
   3   3  16    11992.83    11451.69    194.76 o 
   4   3  16     7846.82     7538.37    145.28 o 
   5   3  16     1896.88     1793.60     85.09 o 
   6   3  16     6535.64     6378.60    146.58 o 
   7   3  16     4499.55     4411.84    125.07 o 
   8   3  16      155.00      306.74     61.67 o 
   9   3  16     1335.67     1389.77     98.44 o 
  10   3  16      264.10      341.21     72.96 o 
  11   3  16       44.99        0.00     68.93 o 
  12   3  16        3.72        0.00     74.36 o 
  13   3  16      239.40      240.69     83.68 o 
  14   3  16      173.43      271.01     93.21 o 
   0   4  16     4741.43     4316.77    126.22 o 
   1   4  16     1633.29     1648.69     53.67 o 
   2   4  16    26130.75    24940.33    306.87 o 
   3   4  16    25178.67    24596.92    313.39 o 
   4   4  16       18.74        0.00     31.92 o 
   5   4  16     9567.69     9601.74    183.15 o 
   6   4  16      259.18      318.35     49.48 o 
   7   4  16      797.79      708.40     68.56 o 
   8   4  16      405.87      394.05     77.50 o 
   9   4  16      110.16        0.00     55.73 o 
  10   4  16      104.63      144.02     63.35 o 
  11   4  16       20.62       75.71     69.33 o 
  12   4  16      278.00      195.80     78.75 o 
  13   4  16      267.83      154.62     88.48 o 
  14   4  16      119.27       35.22     96.34 o 
   1   5  16    11510.56    11298.13    175.26 o 
   2   5  16     2450.32     2258.09     59.58 o 
   3   5  16    11550.97    11291.61    169.55 o 
   4   5  16     8135.44     7829.47    160.04 o 
   5   5  16      742.53      717.93     53.77 o 
   6   5  16     3186.48     2984.64    136.91 o 
   7   5  16     2033.11     1864.87    112.59 o 
   8   5  16      734.17      564.11     83.98 o 
   9   5  16      341.43      250.65     99.95 o 
  10   5  16      738.32      607.47     94.25 o 
  11   5  16        3.40      118.56     81.33 o 
  12   5  16       22.14        0.00     78.24 o 
  13   5  16        4.43      119.91     97.36 o 
   0   6  16       43.30      136.72     42.14 o 
   1   6  16     1673.48     1510.91     54.57 o 
   2   6  16    10728.48    10260.58    155.28 o 
   3   6  16     1633.87     1657.13     60.33 o 
   4   6  16      382.94      283.35     48.12 o 
   5   6  16      532.78      510.62     63.71 o 
   6   6  16       41.00       24.45     53.97 o 
   7   6  16     2410.10     2286.34    201.36 o 
   8   6  16      395.34      432.16     80.23 o 
   9   6  16     1145.59     1237.04    111.11 o 
  10   6  16     3595.82     3629.99    249.95 o 
  11   6  16        4.85       75.04     76.42 o 
  12   6  16      913.84     1095.24    146.11 o 
  13   6  16      288.93      323.02    108.57 o 
   1   7  16      252.10      203.41     38.42 o 
   2   7  16     2252.56     2348.58     75.72 o 
   3   7  16      257.43      269.84     43.53 o 
   4   7  16    14151.22    13851.18    262.49 o 
   5   7  16      181.85      187.57     50.44 o 
   6   7  16     1134.57     1248.59     99.38 o 
   7   7  16       44.90        0.00     50.96 o 
   8   7  16     2416.13     2558.56    139.53 o 
   9   7  16      707.13      629.80     97.28 o 
  10   7  16     2373.64     2517.40    159.70 o 
  11   7  16     1775.47     1734.92    150.29 o 
  12   7  16      162.30      200.82     96.36 o 
  13   7  16      620.99      773.92    123.26 o 
   0   8  16     1639.41     1383.06    153.48 o 
   1   8  16      840.55      732.70     47.56 o 
   2   8  16     2009.12     2099.40     80.80 o 
   3   8  16      654.63      617.45     57.10 o 
   4   8  16      771.73      660.19     62.86 o 
   5   8  16     1899.05     1800.27     82.53 o 
   6   8  16     5996.90     5432.35    142.11 o 
   7   8  16      154.55      317.74     65.83 o 
   8   8  16      195.43      140.00     72.22 o 
   9   8  16     1514.96     1624.84    130.72 o 
  10   8  16     5465.61     5546.17    217.45 o 
  11   8  16       48.99        2.89     82.95 o 
  12   8  16      444.24      455.97    110.96 o 
  13   8  16       32.82      132.45     99.67 o 
   1   9  16      180.12      148.06     44.20 o 
   2   9  16        4.04        0.00     35.05 o 
   3   9  16     1535.24     1639.20     73.20 o 
   4   9  16     6368.90     6463.47    142.91 o 
   5   9  16        2.30       19.98     47.06 o 
   6   9  16     3558.60     3412.67    119.54 o 
   7   9  16      268.00      234.21     68.11 o 
   8   9  16     2268.25     2225.12    121.75 o 
   9   9  16      873.96      910.85    182.20 o 
  10   9  16     1389.53     1706.97    139.12 o 
  11   9  16      253.69      293.14     96.37 o 
  12   9  16       11.94       22.66     88.60 o 
   0  10  16      106.52      233.75     70.02 o 
   1  10  16     2881.00     3012.14     87.73 o 
   2  10  16      462.52      595.01     56.04 o 
   3  10  16     2226.39     2209.56     84.50 o 
   4  10  16      302.15      265.48     47.87 o 
   5  10  16      566.63      747.40     60.96 o 
   6  10  16     1900.26     1550.16     89.71 o 
   7  10  16      280.77      293.38     63.86 o 
   8  10  16       66.93      118.24     70.21 o 
   9  10  16       44.31      163.85     83.35 o 
  10  10  16     1775.65     1853.45    147.85 o 
  11  10  16       53.67        0.00     79.95 o 
  12  10  16        1.38       65.44     93.65 o 
   1  11  16     6224.67     6167.52    137.17 o 
   2  11  16      149.18      227.11     47.63 o 
   3  11  16      395.99      374.48     50.47 o 
   4  11  16     7849.83     8113.50    165.40 o 
   5  11  16      543.86      357.86     53.79 o 
   6  11  16      868.02      778.46     80.84 o 
   7  11  16     1291.88     1322.20     93.68 o 
   8  11  16      136.90       80.85     77.23 o 
   9  11  16       14.82       37.67     70.20 o 
  10  11  16       36.04       95.11     91.58 o 
  11  11  16        1.13        0.00     86.12 o 
   0  12  16      851.97     1216.94    102.98 o 
   1  12  16      498.23      506.77     58.66 o 
   2  12  16     6611.17     6794.54    148.92 o 
   3  12  16     2394.19     2651.19     97.54 o 
   4  12  16      405.04      281.51     76.68 o 
   5  12  16     2548.17     2445.41     99.85 o 
   6  12  16        2.25        0.00     53.97 o 
   7  12  16       98.75      133.10     63.10 o 
   8  12  16      871.71      897.92    108.60 o 
   9  12  16      384.41      397.87     89.74 o 
  10  12  16      216.53      221.62     98.67 o 
  11  12  16        0.90        0.00     86.68 o 
   1  13  16     1507.70     1503.32     85.59 o 
   2  13  16      446.09      405.82     74.94 o 
   3  13  16     2656.35     2612.93    115.46 o 
   4  13  16       29.05        0.00     58.06 o 
   5  13  16       44.36       56.75     56.47 o 
   6  13  16      310.07      392.13     71.01 o 
   7  13  16        1.84        0.00     66.27 o 
   8  13  16       51.53      121.30     86.63 o 
   9  13  16      114.83      135.56     80.72 o 
  10  13  16        2.57        0.41     83.75 o 
   0  14  16     1808.49     1689.52    165.59 o 
   1  14  16      769.76      691.82     72.65 o 
   2  14  16      246.30      206.50     63.59 o 
   3  14  16      189.59      353.58     66.22 o 
   4  14  16      745.22      625.41     83.04 o 
   5  14  16      344.32      339.69     81.21 o 
   6  14  16     1132.39      994.57    108.29 o 
   7  14  16      392.92      210.34     79.32 o 
   8  14  16       52.11      103.66     73.81 o 
   9  14  16      500.84      500.38     98.37 o 
   1  15  16        9.51        0.00     56.79 o 
   2  15  16      140.00      163.54     61.66 o 
   3  15  16     1106.38     1194.10     91.21 o 
   4  15  16       54.15        0.00     69.60 o 
   5  15  16      498.65      336.96    169.59 o 
   6  15  16      855.45      918.41    137.49 o 
   7  15  16      203.33      112.69    100.36 o 
   8  15  16      293.82      168.12     86.10 o 
   0  16  16      504.94      496.76    149.38 o 
   1  16  16       51.11        0.00     71.41 o 
   2  16  16      266.17       70.66     73.20 o 
   3  16  16      311.09      225.69     69.27 o 
   4  16  16      600.74      524.70    119.39 o 
   5  16  16      162.30      136.26     99.75 o 
   6  16  16        0.50       79.64     97.29 o 
   7  16  16      628.49      548.34    121.31 o 
   1  17  16       17.08       18.38     75.19 o 
   2  17  16      518.76      397.06     90.83 o 
   3  17  16       48.36       46.77     86.15 o 
   4  17  16      208.87      234.24     99.21 o 
   5  17  16      119.17      139.87     91.89 o 
   6  17  16      689.22      751.94    155.87 o 
   0  18  16     2269.79     2460.87    199.57 o 
   1  18  16      586.97      792.44    105.60 o 
   2  18  16      103.50      146.87     88.71 o 
   3  18  16      162.99      251.53    100.89 o 
   4  18  16       43.56      126.41    102.30 o 
   1   1  17     2342.17     2415.98     68.82 o 
   2   1  17     5307.54     5173.81     98.39 o 
   3   1  17      197.43      161.91     67.69 o 
   4   1  17      799.33      752.51     61.84 o 
   5   1  17      310.64      224.54     53.47 o 
   6   1  17      237.19      205.76     61.41 o 
   7   1  17      748.97      863.83     79.25 o 
   8   1  17       61.12       72.24     54.98 o 
   9   1  17      206.27      121.40     57.47 o 
  10   1  17     1438.46     1282.88    110.86 o 
  11   1  17      125.97      151.26     79.80 o 
  12   1  17        2.36       31.56    132.06 o 
  13   1  17       39.91       92.66    100.96 o 
  14   1  17       45.38       74.42    111.10 o 
   0   2  17    20358.36    20380.20    410.32 o 
   1   2  17    13370.23    13081.33    207.95 o 
   2   2  17    14344.70    14235.40    219.32 o 
   3   2  17      855.12      923.87     55.63 o 
   4   2  17       27.70       62.02     36.94 o 
   5   2  17      507.27      468.82     48.23 o 
   6   2  17     1663.50     1715.43     87.86 o 
   7   2  17     5118.55     5460.74    153.05 o 
   8   2  17        3.76        0.00     51.21 o 
   9   2  17        2.89       66.68     66.50 o 
  10   2  17     1178.58     1471.58    110.97 o 
  11   2  17      562.76      577.18     96.67 o 
  12   2  17     2082.63     2268.61    152.64 o 
  13   2  17       93.17      279.28    112.99 o 
  14   2  17      207.10      318.31    104.96 o 
   1   3  17     3937.44     3983.52    118.71 o 
   2   3  17      108.19       76.71     39.13 o 
   3   3  17      477.22      413.90     46.30 o 
   4   3  17     1657.16     1504.44     68.29 o 
   5   3  17      105.53       69.09     37.77 o 
   6   3  17     1813.97     1756.49     83.28 o 
   7   3  17     1239.44     1211.92     91.93 o 
   8   3  17      117.96      136.91     57.99 o 
   9   3  17      397.70      528.54    118.15 o 
  10   3  17      395.48      370.18     84.49 o 
  11   3  17       73.13       79.08     68.49 o 
  12   3  17      448.46      290.87     86.30 o 
  13   3  17      213.37      173.86     89.33 o 
  14   3  17      140.05       14.31    131.09 o 
   0   4  17     2858.52     2942.66    106.78 o 
   1   4  17      156.06      140.31     30.09 o 
   2   4  17     4237.72     4836.42    107.93 o 
   3   4  17     1694.93     1669.58     62.99 o 
   4   4  17      233.23      209.36     44.81 o 
   5   4  17      325.21      250.60     47.88 o 
   6   4  17      986.87      941.02     68.01 o 
   7   4  17       72.09      112.66     56.82 o 
   8   4  17     1997.83     1975.88    121.90 o 
   9   4  17       14.87        3.50     58.93 o 
  10   4  17       40.18       75.24     65.28 o 
  11   4  17      288.53      221.90     83.62 o 
  12   4  17      107.82       75.34     83.26 o 
  13   4  17      167.85      140.44     88.27 o 
   1   5  17       33.38        0.00     26.66 o 
   2   5  17     9005.72     8891.40    132.10 o 
   3   5  17       29.23        0.00     27.57 o 
   4   5  17       13.62        0.00     45.41 o 
   5   5  17     2632.76     2559.99     97.60 o 
   6   5  17     1288.07     1309.33     96.00 o 
   7   5  17        0.97        0.00     85.28 o 
   8   5  17     2661.72     2642.65    138.42 o 
   9   5  17     1176.41     1035.86    106.80 o 
  10   5  17     1233.83     1127.78    112.32 o 
  11   5  17       62.87       22.73     79.47 o 
  12   5  17       71.83      232.02     87.06 o 
  13   5  17      398.93      419.43    111.36 o 
   0   6  17    42243.34    41786.85    640.27 o 
   1   6  17     1270.99     1312.70     61.19 o 
   2   6  17     1248.43     1291.95     59.30 o 
   3   6  17       50.71       51.37     31.72 o 
   4   6  17       45.42       42.84     39.46 o 
   5   6  17     4274.89     4279.23    137.40 o 
   6   6  17      821.30      705.91     94.55 o 
   7   6  17    10775.72    10715.16    266.54 o 
   8   6  17     1256.91     1360.19    111.29 o 
   9   6  17       73.02       90.61     75.08 o 
  10   6  17     1856.64     1844.24    135.06 o 
  11   6  17      365.46      381.41    108.13 o 
  12   6  17      849.86      833.35    121.26 o 
  13   6  17      717.09      781.56    122.39 o 
   1   7  17      163.03      113.92     37.34 o 
   2   7  17     2921.08     2792.19     83.90 o 
   3   7  17      126.94       72.70     37.19 o 
   4   7  17     2700.94     2451.10    102.46 o 
   5   7  17     1624.29     1578.89     83.00 o 
   6   7  17       47.56       31.11     64.17 o 
   7   7  17       28.33        0.00     59.52 o 
   8   7  17     1191.67     1337.04    113.57 o 
   9   7  17     1600.81     1696.93    128.23 o 
  10   7  17      113.41      140.02     85.54 o 
  11   7  17       24.04        5.46     81.46 o 
  12   7  17       66.72        0.00     90.77 o 
  13   7  17      600.03      573.24    114.49 o 
   0   8  17       27.49        0.00     49.80 o 
   1   8  17      328.98      296.97     44.77 o 
   2   8  17      578.01      550.36     53.88 o 
   3   8  17     1939.75     1956.26     83.70 o 
   4   8  17      685.01      674.92     82.07 o 
   5   8  17      486.05      328.25     59.05 o 
   6   8  17     5242.35     5555.85    246.85 o 
   7   8  17       28.75       80.67     65.86 o 
   8   8  17      114.47      101.85     71.05 o 
   9   8  17       78.74      145.58     87.02 o 
  10   8  17        4.05       94.96     83.22 o 
  11   8  17      234.92      205.24     89.60 o 
  12   8  17       73.35      103.49     95.15 o 
   1   9  17     3491.88     3370.00     88.75 o 
   2   9  17     2009.75     2102.17     86.33 o 
   3   9  17      410.75      356.87     69.56 o 
   4   9  17     3929.44     4107.93    127.14 o 
   5   9  17     3684.44     3430.54    109.15 o 
   6   9  17     1773.03     1717.22    101.78 o 
   7   9  17      883.92      985.30     89.75 o 
   8   9  17     1657.13     1766.64    146.23 o 
   9   9  17      133.03       22.54     73.90 o 
  10   9  17     1462.50     1438.82    134.46 o 
  11   9  17       28.52        0.00     83.14 o 
  12   9  17       49.98        0.00     88.36 o 
   0  10  17    23529.08    21900.78    437.09 o 
   1  10  17      432.11      396.51     49.52 o 
   2  10  17     2765.72     2752.82     92.49 o 
   3  10  17      192.24      193.01     48.45 o 
   4  10  17      154.90       88.16     48.09 o 
   5  10  17      960.41     1011.00     76.95 o 
   6  10  17       46.35      101.67     55.46 o 
   7  10  17      768.05      819.93     87.54 o 
   8  10  17      485.34      633.53    102.29 o 
   9  10  17       31.49       71.29     80.52 o 
  10  10  17     1109.19     1131.42    208.40 o 
  11  10  17      358.67      345.04    109.23 o 
   1  11  17      911.17      798.46     63.61 o 
   2  11  17     3066.27     3356.98    103.38 o 
   3  11  17        4.35        0.00     43.46 o 
   4  11  17     1453.68     1697.51     91.40 o 
   5  11  17      195.40      140.06     56.53 o 
   6  11  17      178.69      284.26     63.37 o 
   7  11  17        1.58        0.00     56.44 o 
   8  11  17      402.35      259.44    101.31 o 
   9  11  17      115.18      129.35     86.35 o 
  10  11  17      815.75      855.63    123.00 o 
  11  11  17       22.86        0.00     88.14 o 
   0  12  17    11817.41    11639.25    293.23 o 
   1  12  17     1554.78     1494.54     92.20 o 
   2  12  17        0.97      132.92     51.75 o 
   3  12  17     1431.28     1321.07     82.58 o 
   4  12  17     1486.67     1322.89     94.47 o 
   5  12  17       82.34       88.08     49.91 o 
   6  12  17     2139.53     1974.82    105.14 o 
   7  12  17      768.42      865.10     95.43 o 
   8  12  17      116.66      108.43     72.59 o 
   9  12  17      980.40     1122.78    130.85 o 
  10  12  17      493.53      565.09    111.78 o 
   1  13  17      671.11      692.97     65.79 o 
   2  13  17      654.91      593.96     69.82 o 
   3  13  17       90.80       89.74     54.94 o 
   4  13  17     2594.36     2749.31    139.31 o 
   5  13  17       70.67       29.05     70.97 o 
   6  13  17      279.52      254.61     68.85 o 
   7  13  17      261.00      402.47     83.37 o 
   8  13  17      193.36      268.43     91.15 o 
   9  13  17        4.02        0.00     84.16 o 
  10  13  17       44.15       74.88     88.94 o 
   0  14  17      834.29      927.88    115.80 o 
   1  14  17      705.40      850.45    109.61 o 
   2  14  17     2648.69     2664.04    111.60 o 
   3  14  17      114.81      102.85     62.72 o 
   4  14  17      142.01      152.16     76.33 o 
   5  14  17      248.47      373.79     95.44 o 
   6  14  17      316.43      412.05    100.29 o 
   7  14  17      424.23      435.06     89.29 o 
   8  14  17        1.84        0.00     73.83 o 
   9  14  17       56.95        0.00    100.12 o 
   1  15  17       32.01       90.81     61.85 o 
   2  15  17        3.64        3.67     58.57 o 
   3  15  17       74.70       33.55     66.91 o 
   4  15  17        5.49        0.00     68.26 o 
   5  15  17      154.65      175.84     91.83 o 
   6  15  17      105.95      166.41     92.47 o 
   7  15  17        2.88        0.00    107.19 o 
   8  15  17        6.17        6.53     94.91 o 
   0  16  17       34.23      222.81    121.76 o 
   1  16  17        0.51       45.60     71.72 o 
   2  16  17        2.02        0.00     73.57 o 
   3  16  17      431.90      370.00     84.19 o 
   4  16  17      188.83       13.65     90.05 o 
   5  16  17      100.30      116.27     96.51 o 
   6  16  17      980.47     1046.51    211.99 o 
   7  16  17      269.41      275.71    120.86 o 
   1  17  17      296.12      288.28     90.76 o 
   2  17  17       87.38        0.00    114.59 o 
   3  17  17        2.34        0.00     89.39 o 
   4  17  17     1054.10     1069.58    168.56 o 
   5  17  17       26.79        0.00    105.48 o 
   0  18  17      376.17      603.56    140.40 o 
   1  18  17      484.75      363.93    102.88 o 
   2  18  17      213.64      335.47    113.06 o 
   3  18  17        3.33        0.00     92.41 o 
   0   0  18     3228.68     2575.49    164.08 o 
   1   0  18     2348.96     2286.12    107.17 o 
   2   0  18    12557.49    11991.90    282.69 o 
   3   0  18     5189.60     4727.66    185.42 o 
   4   0  18     1452.96     1273.80    122.88 o 
   5   0  18      851.61      841.36    136.88 o 
   6   0  18     1349.71     1488.05    122.13 o 
   7   0  18     1998.00     2063.20    156.15 o 
   8   0  18     3223.11     3271.10    180.64 o 
   9   0  18     5810.35     5736.61    241.35 o 
  10   0  18     1344.19     1387.10    167.38 o 
  11   0  18     1192.27     1434.26    198.79 o 
  12   0  18     8650.74    10383.37    463.00 o 
  13   0  18       34.31      398.64    234.99 o 
   1   1  18     4611.20     4555.54     96.41 o 
   2   1  18       75.05       84.02     27.40 o 
   3   1  18      320.51      383.60     58.89 o 
   4   1  18       25.89        0.00     39.01 o 
   5   1  18     3608.08     3549.18    106.32 o 
   6   1  18     9395.46     8622.32    196.10 o 
   7   1  18     2193.13     2109.16    101.56 o 
   8   1  18     7455.25     7015.87    183.52 o 
   9   1  18      536.98      464.94     73.36 o 
  10   1  18      723.36      872.29    128.27 o 
  11   1  18        2.76       34.75     76.95 o 
  12   1  18        0.98       98.95    111.92 o 
  13   1  18      519.44      526.06    157.89 o 
   0   2  18    20257.95    19858.80    406.88 o 
   1   2  18     7907.38     7685.07    148.76 o 
   2   2  18     2554.94     2524.97     82.11 o 
   3   2  18       23.56        0.00     31.76 o 
   4   2  18      542.28      579.44     55.39 o 
   5   2  18      632.88      671.87     61.38 o 
   6   2  18       47.42       14.90     43.85 o 
   7   2  18     1166.19     1040.16     81.02 o 
   8   2  18     1037.52     1047.22     84.93 o 
   9   2  18      422.62      486.78     83.95 o 
  10   2  18     1115.91     1125.74    108.82 o 
  11   2  18        5.89       46.63     74.41 o 
  12   2  18     1048.36     1118.25    123.82 o 
  13   2  18        0.22       77.38    107.38 o 
   1   3  18     3242.49     3092.78     97.93 o 
   2   3  18    17953.11    16631.10    271.31 o 
   3   3  18      470.67      403.15     46.76 o 
   4   3  18     3108.89     3012.64    106.34 o 
   5   3  18     1257.00     1385.59    100.98 o 
   6   3  18     8984.20     8696.05    168.82 o 
   7   3  18      367.71      338.64     55.74 o 
   8   3  18        3.01       45.37     59.07 o 
   9   3  18       12.55       99.77     66.16 o 
  10   3  18     1198.62     1191.42    112.40 o 
  11   3  18      143.76      147.64     82.40 o 
  12   3  18      271.52      227.90    124.83 o 
  13   3  18        5.47      101.73    100.16 o 
   0   4  18    86916.99    81231.55   1334.36 o 
   1   4  18      106.90       78.51     33.91 o 
   2   4  18    16810.48    15652.57    260.01 o 
   3   4  18      164.12      159.29     41.63 o 
   4   4  18     2211.65     2200.42     87.15 o 
   5   4  18     2776.09     2804.24     98.32 o 
   6   4  18     2961.50     2998.12    107.21 o 
   7   4  18      310.42      221.38     60.61 o 
   8   4  18       21.50       36.90     62.99 o 
   9   4  18      925.96     1059.89    123.36 o 
  10   4  18        2.65       51.49     70.49 o 
  11   4  18        7.79        0.00     74.54 o 
  12   4  18      813.02      819.22    118.17 o 
  13   4  18       34.94       32.37     97.49 o 
   1   5  18       75.48        7.42     35.95 o 
   2   5  18     7787.79     7299.18    140.86 o 
   3   5  18     6366.58     6305.59    144.59 o 
   4   5  18     3141.90     3175.00    104.10 o 
   5   5  18        5.16        0.00     52.10 o 
   6   5  18     2003.82     2153.66    116.72 o 
   7   5  18        3.30        0.00     69.03 o 
   8   5  18      298.67      455.72    114.47 o 
   9   5  18        2.13        9.55     78.79 o 
  10   5  18     1147.69     1034.64    114.92 o 
  11   5  18      820.50      984.08    118.72 o 
  12   5  18      632.38      442.88    106.01 o 
  13   5  18       52.43        0.00     98.33 o 
   0   6  18     7791.51     7315.74    191.79 o 
   1   6  18       68.80       58.57     38.81 o 
   2   6  18     3569.80     3460.97    102.85 o 
   3   6  18     4574.72     4650.08    112.38 o 
   4   6  18     4228.00     4478.15    136.92 o 
   5   6  18       24.21        0.00     47.38 o 
   6   6  18     1630.34     1665.95    111.57 o 
   7   6  18       30.40      182.12     80.09 o 
   8   6  18      874.96      928.49    118.80 o 
   9   6  18     1881.05     1994.00    148.88 o 
  10   6  18     1525.56     1783.59    159.73 o 
  11   6  18       79.41       91.57     79.72 o 
  12   6  18      220.48      263.44    100.76 o 
  13   6  18       41.22        0.00     92.80 o 
   1   7  18      229.55      223.51     44.31 o 
   2   7  18     2846.83     3057.04    100.54 o 
   3   7  18     2007.61     2065.49    103.28 o 
   4   7  18     1657.31     1644.90     91.59 o 
   5   7  18     1722.77     1656.74     96.72 o 
   6   7  18      243.46      325.88     88.15 o 
   7   7  18       60.72        0.00     85.71 o 
   8   7  18     7017.16     7030.88    220.38 o 
   9   7  18     1095.80     1027.54    110.76 o 
  10   7  18      592.36      548.94    101.73 o 
  11   7  18      393.62      485.54    105.84 o 
  12   7  18      119.13      129.41     97.04 o 
   0   8  18     4829.57     4596.38    154.83 o 
   1   8  18      374.83      331.51     56.97 o 
   2   8  18     3786.69     3710.96    123.41 o 
   3   8  18     5266.44     5140.20    147.11 o 
   4   8  18       33.15       25.78     50.55 o 
   5   8  18     3960.37     3738.17    151.11 o 
   6   8  18     4207.85     4325.78    191.37 o 
   7   8  18      433.91      214.88     82.41 o 
   8   8  18      215.14      292.72     92.25 o 
   9   8  18       92.41       73.29     78.24 o 
  10   8  18     3771.74     3930.78    190.33 o 
  11   8  18       86.21      162.83     90.78 o 
  12   8  18     2425.63     2587.06    231.09 o 
   1   9  18       86.02       62.20     42.06 o 
   2   9  18     1335.60     1232.35     92.27 o 
   3   9  18     2489.81     2436.73    108.29 o 
   4   9  18     4635.14     4601.14    127.81 o 
   5   9  18      385.41      341.96     71.78 o 
   6   9  18      593.36      473.04     84.57 o 
   7   9  18       98.86       42.76     69.12 o 
   8   9  18     2331.03     2359.39    187.96 o 
   9   9  18      680.44      648.37    102.67 o 
  10   9  18      382.11      358.83     97.06 o 
  11   9  18       41.24      244.96     95.31 o 
  12   9  18       21.29        0.00     88.40 o 
   0  10  18     1138.58     1019.71     90.97 o 
   1  10  18      168.49      176.24     43.70 o 
   2  10  18     9630.48     9510.91    191.85 o 
   3  10  18      825.92      795.64     75.57 o 
   4  10  18      640.19      759.28     71.83 o 
   5  10  18      584.88      624.35     69.55 o 
   6  10  18     3780.01     3819.73    160.03 o 
   7  10  18      329.30      331.66    120.41 o 
   8  10  18     1311.12     1171.92    118.75 o 
   9  10  18      254.05      327.54     94.65 o 
  10  10  18      331.31      362.90    100.96 o 
  11  10  18       25.71        0.00     87.54 o 
   1  11  18      215.32      157.06     48.49 o 
   2  11  18    12347.10    12615.95    233.31 o 
   3  11  18     1602.16     1378.74    106.25 o 
   4  11  18    10215.48    10882.71    220.34 o 
   5  11  18      502.40      537.20     68.90 o 
   6  11  18      856.27      737.11     84.42 o 
   7  11  18        3.97       40.13     62.87 o 
   8  11  18        5.28        0.00     71.42 o 
   9  11  18        0.77       50.93     82.20 o 
  10  11  18      727.58      561.48    132.85 o 
  11  11  18      296.79      391.26    106.18 o 
   0  12  18    36886.36    36311.71    678.39 o 
   1  12  18        7.95        0.00     67.17 o 
   2  12  18     4842.88     4518.90    134.49 o 
   3  12  18       20.88       40.90     53.23 o 
   4  12  18      761.98      780.19     81.94 o 
   5  12  18      678.94      618.87     74.74 o 
   6  12  18      569.47      598.21     83.76 o 
   7  12  18        1.87        0.00     72.70 o 
   8  12  18      346.20      287.27     91.80 o 
   9  12  18      198.31      330.93     96.72 o 
  10  12  18      654.76      731.62    137.91 o 
   1  13  18      201.13      289.19     63.76 o 
   2  13  18     1266.32     1161.61     85.34 o 
   3  13  18        3.26       52.22     62.22 o 
   4  13  18      452.11      284.74    110.30 o 
   5  13  18       19.19       47.18     81.00 o 
   6  13  18     1320.39     1418.87    109.56 o 
   7  13  18       36.16       87.16     84.01 o 
   8  13  18       26.59       37.03     79.81 o 
   9  13  18       38.94       40.89     85.74 o 
   0  14  18     1376.08     1602.81    126.97 o 
   1  14  18       23.93        0.00     70.42 o 
   2  14  18      261.68      200.71     68.52 o 
   3  14  18       51.17        0.00     63.36 o 
   4  14  18     2845.57     2866.36    147.23 o 
   5  14  18      117.06      107.77     87.76 o 
   6  14  18      948.52      814.71    139.06 o 
   7  14  18        9.39      135.58     97.35 o 
   8  14  18      148.40      283.02     86.91 o 
   9  14  18       29.60        0.00     95.70 o 
   1  15  18      205.94      363.66     85.37 o 
   2  15  18       53.20      125.10     92.63 o 
   3  15  18       28.51        0.00     64.41 o 
   4  15  18      384.25      462.60     83.39 o 
   5  15  18       38.15        0.00     96.44 o 
   6  15  18     1119.01     1169.60    156.66 o 
   7  15  18      109.95      241.72    123.86 o 
   8  15  18     1228.79     1206.79    151.15 o 
   0  16  18      168.69       78.89    176.24 o 
   1  16  18      110.18      149.13     93.01 o 
   2  16  18       42.18       61.26     76.22 o 
   3  16  18      104.73        0.00     69.98 o 
   4  16  18       14.63       76.15     94.16 o 
   5  16  18        0.83       16.26    114.16 o 
   6  16  18      195.45      225.18    124.31 o 
   1  17  18      366.16      309.50    125.67 o 
   2  17  18      204.61       69.24     93.50 o 
   3  17  18      201.74       47.35     87.39 o 
   4  17  18      332.83      564.48    155.04 o 
   5  17  18       74.76       57.96    127.20 o 
   0  18  18      354.47      182.87    169.53 o 
   1  18  18       97.19       48.07    121.60 o 
   2  18  18      555.85      251.52    295.98 o 
   1   1  19      600.21      547.06     44.28 o 
   2   1  19     4421.62     4106.99     97.16 o 
   3   1  19     2513.02     2643.77    122.35 o 
   4   1  19     2298.86     2311.63     97.39 o 
   5   1  19      106.12       84.09     48.62 o 
   6   1  19       73.18       75.38     56.74 o 
   7   1  19     2684.28     2889.13    130.12 o 
   8   1  19      184.98      234.84     63.14 o 
   9   1  19     1206.60     1172.26     94.87 o 
  10   1  19      277.52      332.97     84.19 o 
  11   1  19        2.36      121.07    113.20 o 
  12   1  19       36.58       49.55    136.68 o 
  13   1  19      231.79      297.80    133.47 o 
   0   2  19     1787.73     1761.23    102.63 o 
   1   2  19     1016.71      923.85     58.96 o 
   2   2  19     8170.08     7923.97    152.72 o 
   3   2  19     1535.44     1537.19     70.67 o 
   4   2  19     5823.46     5588.78    135.55 o 
   5   2  19      477.72      351.11     53.39 o 
   6   2  19      158.60      179.00     47.46 o 
   7   2  19     3199.64     3259.38    116.23 o 
   8   2  19      626.50      531.35    110.59 o 
   9   2  19      597.09      611.36     80.54 o 
  10   2  19     1206.73     1199.03    114.69 o 
  11   2  19     2031.71     2381.45    156.99 o 
  12   2  19      227.18      348.14    107.55 o 
  13   2  19       12.99      194.39    111.99 o 
   1   3  19        9.09        0.00     37.02 o 
   2   3  19      306.15      189.44     45.64 o 
   3   3  19     7624.77     7137.39    157.36 o 
   4   3  19     2874.67     2639.05     89.83 o 
   5   3  19     2005.08     2040.17    104.35 o 
   6   3  19       26.14        0.00     41.96 o 
   7   3  19     3737.70     3922.03    140.97 o 
   8   3  19       19.97        0.00     57.21 o 
   9   3  19      488.92      559.50    115.96 o 
  10   3  19      801.40      812.43    103.03 o 
  11   3  19       59.20       14.73    116.52 o 
  12   3  19       42.55        0.00     80.77 o 
  13   3  19     1728.00     1643.05    167.04 o 
   0   4  19      273.97      424.38     79.53 o 
   1   4  19     2767.00     2552.84     98.65 o 
   2   4  19       42.88       84.38     41.05 o 
   3   4  19       12.17        1.41     35.90 o 
   4   4  19      522.12      405.40     54.30 o 
   5   4  19      267.91      312.23     53.43 o 
   6   4  19      953.35      923.77     86.13 o 
   7   4  19     4944.60     5049.16    158.83 o 
   8   4  19      580.86      411.39     82.98 o 
   9   4  19      151.12      157.59     71.64 o 
  10   4  19       27.55        0.00     72.77 o 
  11   4  19      710.16      802.62    109.41 o 
  12   4  19      271.39       84.88     88.38 o 
  13   4  19      236.23      267.86    102.53 o 
   1   5  19     3276.48     3355.65    117.91 o 
   2   5  19     3868.57     3707.26     99.09 o 
   3   5  19      476.39      528.61     56.70 o 
   4   5  19     6244.49     6191.34    167.98 o 
   5   5  19      885.10      819.48     68.50 o 
   6   5  19      241.08      277.63     81.34 o 
   7   5  19      808.24      784.53    103.64 o 
   8   5  19     1898.24     2142.58    151.00 o 
   9   5  19     1075.05     1311.20    135.13 o 
  10   5  19     1099.43     1381.13    201.64 o 
  11   5  19      322.44      362.39    108.00 o 
  12   5  19       65.42       82.67    120.96 o 
  13   5  19       34.62      128.28    115.32 o 
   0   6  19      590.49      688.25    153.91 o 
   1   6  19      160.71      117.61     49.02 o 
   2   6  19     3626.22     3620.22    113.69 o 
   3   6  19      322.55      321.39     55.47 o 
   4   6  19     3039.97     3131.20    119.87 o 
   5   6  19     4468.81     4165.33    143.45 o 
   6   6  19     2067.69     2191.85    127.84 o 
   7   6  19     1921.36     1845.09    139.65 o 
   8   6  19     1497.40     1633.45    138.57 o 
   9   6  19       18.60        0.00     84.81 o 
  10   6  19     1144.80     1302.73    146.09 o 
  11   6  19       46.57        0.00     77.96 o 
  12   6  19      429.89      552.47    112.21 o 
   1   7  19      309.94      391.44     60.96 o 
   2   7  19     1605.61     1601.37     78.38 o 
   3   7  19      725.25      805.89     70.59 o 
   4   7  19     1476.47     1557.70     91.85 o 
   5   7  19      235.98      248.82     62.91 o 
   6   7  19      686.98      685.65     88.36 o 
   7   7  19      201.96      157.72     81.10 o 
   8   7  19       37.93      269.42     88.19 o 
   9   7  19      512.90      704.86    116.69 o 
  10   7  19       35.60       41.75     83.85 o 
  11   7  19       11.47       42.38     96.59 o 
  12   7  19       28.48       51.94     94.99 o 
   0   8  19      635.46      635.33    102.26 o 
   1   8  19     1449.06     1397.01     87.84 o 
   2   8  19       61.13        0.00     46.09 o 
   3   8  19      884.49      914.21    140.12 o 
   4   8  19       35.96        0.00     48.47 o 
   5   8  19      295.87      261.74     57.17 o 
   6   8  19      274.90      328.52     79.10 o 
   7   8  19       51.63       70.32     80.84 o 
   8   8  19      235.84      294.34     98.02 o 
   9   8  19      250.78      252.36     88.93 o 
  10   8  19      174.13      288.16    108.04 o 
  11   8  19      408.92      432.45    105.16 o 
  12   8  19      210.73      211.08    112.67 o 
   1   9  19     1432.03     1257.36     99.09 o 
   2   9  19      720.83      817.70     74.72 o 
   3   9  19      487.93      287.39     64.33 o 
   4   9  19      867.82      799.47     73.44 o 
   5   9  19       16.38        0.00     47.77 o 
   6   9  19       67.06        0.00     70.84 o 
   7   9  19      191.34      153.07     93.42 o 
   8   9  19       58.87       99.47     78.91 o 
   9   9  19       44.07        0.00     90.10 o 
  10   9  19      781.76      549.87    108.22 o 
  11   9  19       16.35      120.03     91.29 o 
   0  10  19     2427.45     2711.89    155.61 o 
   1  10  19     2837.53     2509.61    130.98 o 
   2  10  19     1798.93     1736.11     88.43 o 
   3  10  19       25.09       54.95     77.63 o 
   4  10  19     1519.18     1778.76     95.46 o 
   5  10  19       74.69       16.83     53.28 o 
   6  10  19      213.33      178.51     66.89 o 
   7  10  19       36.45       35.72    105.90 o 
   8  10  19      126.50      118.26     92.32 o 
   9  10  19       83.40       57.17     89.60 o 
  10  10  19      663.62      649.67    116.12 o 
  11  10  19       13.63       60.46    109.44 o 
   1  11  19     1387.28     1305.28     89.24 o 
   2  11  19      194.96      235.10     63.75 o 
   3  11  19      175.22      132.29     70.43 o 
   4  11  19      167.75      142.81     79.05 o 
   5  11  19     2328.69     2386.59    113.85 o 
   6  11  19      299.01      269.04    101.37 o 
   7  11  19       69.09      121.53     79.47 o 
   8  11  19        0.80       53.14     77.07 o 
   9  11  19      229.13      313.55     97.47 o 
  10  11  19        6.35      119.91     93.33 o 
   0  12  19      618.91      899.47    119.29 o 
   1  12  19       38.63       63.91     60.39 o 
   2  12  19       26.91       12.68     53.24 o 
   3  12  19     1950.17     1698.80    106.71 o 
   4  12  19        6.18        0.00     76.08 o 
   5  12  19       32.36        0.00     58.86 o 
   6  12  19      811.49      852.91    120.37 o 
   7  12  19       10.20      108.81     79.01 o 
   8  12  19      185.98      220.62     98.87 o 
   9  12  19       61.87       73.31     89.36 o 
  10  12  19       13.93       58.42     84.71 o 
   1  13  19     1952.66     1841.00    107.85 o 
   2  13  19     1306.89     1409.62     96.60 o 
   3  13  19      137.29      200.01     75.86 o 
   4  13  19      866.30     1019.90    104.74 o 
   5  13  19      269.31      305.63     95.08 o 
   6  13  19       16.54      115.72     90.23 o 
   7  13  19        0.10       20.06     91.08 o 
   8  13  19      908.36     1021.63    169.67 o 
   9  13  19      149.22      154.29    104.14 o 
   0  14  19      237.82      273.96    103.19 o 
   1  14  19      306.34      296.75     73.35 o 
   2  14  19      865.92      998.57    117.02 o 
   3  14  19        1.74        0.00     70.98 o 
   4  14  19      631.56      380.64    103.25 o 
   5  14  19      211.79        0.00     98.67 o 
   6  14  19       60.60       71.78    119.19 o 
   7  14  19      107.99        0.00    108.59 o 
   8  14  19      191.09      186.19     82.93 o 
   1  15  19       20.91      177.07     86.02 o 
   2  15  19       11.27      159.04     80.92 o 
   3  15  19      705.07      834.89    146.22 o 
   4  15  19       92.67      218.04     87.84 o 
   5  15  19       89.19      188.24    112.42 o 
   6  15  19      187.65      385.93    126.63 o 
   7  15  19      223.15      290.47    124.80 o 
   0  16  19     1639.14     1140.52    250.93 o 
   1  16  19      161.87      170.98    121.99 o 
   2  16  19      193.27       44.55    109.26 o 
   3  16  19      297.20      361.99    121.68 o 
   4  16  19       29.35       69.17    113.07 o 
   5  16  19        0.03       14.80    100.65 o 
   6  16  19      811.17      844.85    158.02 o 
   1  17  19        0.06        0.00    115.17 o 
   2  17  19      236.74      180.91    155.59 o 
   3  17  19        2.23        0.00    186.31 o 
   4  17  19      457.88      680.89    148.32 o 
   0  18  19      243.84      153.10    300.45 o 
   1  18  19        9.53       27.88    124.90 o 
   0   0  20     1439.87     1367.57    202.68 o 
   1   0  20     8682.22     8434.65    230.74 o 
   2   0  20      148.34      136.26     59.26 o 
   3   0  20     3514.30     3624.49    170.28 o 
   4   0  20     4088.20     3852.35    177.79 o 
   5   0  20     4446.82     4560.03    196.67 o 
   6   0  20     8921.79     9127.50    296.18 o 
   7   0  20     2490.55     2940.32    172.25 o 
   8   0  20     1829.57     1621.74    142.99 o 
   9   0  20     3346.27     3874.15    249.89 o 
  10   0  20      277.70      354.32    139.34 o 
  11   0  20      673.78      546.36    286.18 o 
  12   0  20      517.63      266.88    243.38 o 
  13   0  20       96.77      187.99    250.09 o 
   1   1  20     1443.78     1584.86     59.41 o 
   2   1  20     5257.62     5154.54    114.86 o 
   3   1  20      691.49      717.66     60.58 o 
   4   1  20     5363.88     4834.38    140.05 o 
   5   1  20     3643.04     3424.59    122.61 o 
   6   1  20        2.85       39.38     50.20 o 
   7   1  20     4560.49     4665.96    150.96 o 
   8   1  20      667.32      675.11     83.88 o 
   9   1  20     1939.59     1962.58    124.68 o 
  10   1  20       27.45       40.39     75.50 o 
  11   1  20     2658.52     2831.19    214.27 o 
  12   1  20        0.73       16.02     95.04 o 
  13   1  20     2074.62     2130.36    212.90 o 
   0   2  20       93.75        0.00     47.55 o 
   1   2  20     2475.76     2386.35     86.46 o 
   2   2  20       53.53      107.27     38.13 o 
   3   2  20     4960.22     4829.63    117.83 o 
   4   2  20       31.92       24.54     40.48 o 
   5   2  20     8413.62     8550.99    181.79 o 
   6   2  20       50.36       79.90     51.33 o 
   7   2  20     3014.69     3070.32    115.12 o 
   8   2  20       84.00      134.64     63.08 o 
   9   2  20      134.00        0.00     60.19 o 
  10   2  20        3.16        0.00     71.87 o 
  11   2  20      455.57      408.51    100.31 o 
  12   2  20       76.69       37.42     95.66 o 
  13   2  20      168.56      183.08    107.73 o 
   1   3  20    24368.39    23018.49    354.66 o 
   2   3  20     1858.92     1636.33    124.26 o 
   3   3  20     5402.09     5168.22    134.57 o 
   4   3  20     8385.07     8187.11    163.57 o 
   5   3  20        5.56        0.00     54.11 o 
   6   3  20       61.56       96.81     47.46 o 
   7   3  20     2223.08     2355.82    114.92 o 
   8   3  20      170.36       79.89     73.29 o 
   9   3  20      550.93      648.95     96.28 o 
  10   3  20       22.69        0.00     67.95 o 
  11   3  20      123.18       97.29     79.77 o 
  12   3  20       38.98      180.84     94.15 o 
  13   3  20      153.26      131.13    107.49 o 
   0   4  20      712.82      747.09     97.59 o 
   1   4  20      545.60      556.77     53.38 o 
   2   4  20     3783.39     3773.00    114.94 o 
   3   4  20    27322.00    26473.94    375.71 o 
   4   4  20     1592.79     1610.89     83.09 o 
   5   4  20     2198.74     2259.69    103.45 o 
   6   4  20    15683.42    15103.62    300.32 o 
   7   4  20     5126.03     5150.85    189.46 o 
   8   4  20      519.08      370.47     84.01 o 
   9   4  20        1.73        0.00     68.48 o 
  10   4  20        3.57        0.00     72.04 o 
  11   4  20        1.28        0.00     80.83 o 
  12   4  20      427.76      591.55    112.84 o 
  13   4  20      537.70      617.65    134.73 o 
   1   5  20    15389.93    14484.86    276.37 o 
   2   5  20        6.86        0.00     40.85 o 
   3   5  20    11625.93    11286.18    215.37 o 
   4   5  20     3888.58     3669.25    118.28 o 
   5   5  20     1365.74     1237.59     80.20 o 
   6   5  20      542.41      497.90     82.32 o 
   7   5  20       91.10        0.54     73.31 o 
   8   5  20      238.94      231.60     88.56 o 
   9   5  20     2258.97     2130.19    161.30 o 
  10   5  20       54.77        0.00     92.07 o 
  11   5  20      305.80      145.14    103.85 o 
  12   5  20       53.35       69.34    121.01 o 
   0   6  20      774.28      676.66     98.28 o 
   1   6  20      221.37      187.08     53.84 o 
   2   6  20      361.85      431.21     65.80 o 
   3   6  20     2403.44     2611.78    100.31 o 
   4   6  20      539.64      465.53     66.49 o 
   5   6  20      746.08      727.02     78.18 o 
   6   6  20      690.77      836.80     91.50 o 
   7   6  20      469.53      391.01    134.70 o 
   8   6  20      477.01      418.40    104.02 o 
   9   6  20     1927.04     2174.60    209.92 o 
  10   6  20       58.98       37.04     94.23 o 
  11   6  20       10.15       45.24    102.18 o 
  12   6  20      257.21      108.84    136.03 o 
   1   7  20       25.30        0.00     46.98 o 
   2   7  20       81.53      226.62     58.68 o 
   3   7  20     1722.66     1523.37    188.98 o 
   4   7  20      207.66      262.09     86.58 o 
   5   7  20       97.48      139.19     61.81 o 
   6   7  20       26.68        0.00     64.35 o 
   7   7  20      288.67      254.23    125.62 o 
   8   7  20      152.60      281.61     97.96 o 
   9   7  20     1009.31     1290.37    140.43 o 
  10   7  20      349.22      318.57    155.54 o 
  11   7  20     2138.46     2859.71    231.70 o 
  12   7  20       67.01       55.33    112.84 o 
   0   8  20       17.38       52.81     97.34 o 
   1   8  20       92.59       71.59     53.43 o 
   2   8  20      439.63      377.80     81.08 o 
   3   8  20      122.18      166.30     64.89 o 
   4   8  20     1962.92     1990.99    105.45 o 
   5   8  20     1276.55     1341.06     98.57 o 
   6   8  20      289.93      422.19     84.85 o 
   7   8  20      598.01      670.42    111.93 o 
   8   8  20       82.59       34.52    133.85 o 
   9   8  20     4628.45     5167.23    236.68 o 
  10   8  20      283.93        0.00    120.42 o 
  11   8  20      367.81      346.89    118.97 o 
  12   8  20      130.63       46.29    103.21 o 
   1   9  20       11.09        0.00     57.40 o 
   2   9  20      437.12      465.19     78.02 o 
   3   9  20      210.03      127.31     70.94 o 
   4   9  20     1212.28     1258.94     89.04 o 
   5   9  20      289.76      323.42     68.38 o 
   6   9  20     1419.44     1611.91    122.54 o 
   7   9  20      285.96      313.05     99.75 o 
   8   9  20        1.06       31.74     95.41 o 
   9   9  20     1333.01     1154.37    167.08 o 
  10   9  20       95.72       35.00     98.97 o 
  11   9  20     1081.78     1109.64    148.65 o 
   0  10  20     2228.32     2236.58    201.77 o 
   1  10  20      268.07      202.91     79.24 o 
   2  10  20      331.33      290.09     72.17 o 
   3  10  20     1523.39     1216.12    117.67 o 
   4  10  20       43.32       26.95     53.70 o 
   5  10  20     2872.19     2837.68    132.29 o 
   6  10  20       11.63        0.00     78.59 o 
   7  10  20      423.44      670.96    222.24 o 
   8  10  20       64.80        0.00    108.78 o 
   9  10  20      430.15      451.49    115.70 o 
  10  10  20      368.29      432.69    104.52 o 
  11  10  20      274.93      187.03     98.05 o 
   1  11  20     4234.12     3935.94    185.82 o 
   2  11  20      601.99      586.43     87.97 o 
   3  11  20     1023.85      966.09     98.52 o 
   4  11  20      374.01      322.54     76.81 o 
   5  11  20       72.52      206.30     69.50 o 
   6  11  20      241.23      352.75     83.13 o 
   7  11  20      159.17      193.75    112.57 o 
   8  11  20      639.75      701.26    126.31 o 
   9  11  20     1835.44     1723.28    176.76 o 
  10  11  20       28.13      204.83     97.56 o 
   0  12  20      125.96      111.28     87.48 o 
   1  12  20        6.44        0.00     61.37 o 
   2  12  20      184.50      358.44     90.98 o 
   3  12  20     2807.82     2632.71    162.20 o 
   4  12  20      688.65      756.47    111.28 o 
   5  12  20      663.79      734.77     91.39 o 
   6  12  20     1307.40     1358.15    119.62 o 
   7  12  20     1378.68     1287.20    124.48 o 
   8  12  20      324.44      421.80    137.13 o 
   9  12  20        7.68        0.00     87.08 o 
   1  13  20     3670.29     3487.89    156.16 o 
   2  13  20        3.38        0.00     91.80 o 
   3  13  20     1697.22     1682.30    139.20 o 
   4  13  20      416.58      408.24    154.81 o 
   5  13  20      174.26      307.79    113.30 o 
   6  13  20        3.80        0.00     88.42 o 
   7  13  20       12.27        0.00     90.79 o 
   8  13  20       13.81        0.00     93.45 o 
   9  13  20      128.64      103.55    150.33 o 
   0  14  20     2551.95     2557.26    182.41 o 
   1  14  20        0.03       53.34     75.35 o 
   2  14  20       90.46        0.00    183.32 o 
   3  14  20      564.87      737.77    117.86 o 
   4  14  20        8.16       25.71    128.65 o 
   5  14  20      359.63      356.70    156.29 o 
   6  14  20        6.48       48.42    142.67 o 
   7  14  20     1344.06     1211.21    165.78 o 
   8  14  20      105.18      223.22     98.85 o 
   1  15  20     2236.26     1955.79    210.69 o 
   2  15  20     2208.20     2063.15    182.25 o 
   3  15  20       32.13      272.72    111.89 o 
   4  15  20        9.29        0.00     92.74 o 
   5  15  20      289.26      432.51    165.49 o 
   6  15  20       27.03        0.00    132.02 o 
   7  15  20        0.72       18.14     98.98 o 
   1  16  20     1017.06     1041.49    252.61 o 
   2  16  20      136.96        0.00    134.28 o 
   3  16  20       25.47       50.11    108.29 o 
   4  16  20        0.54       28.31     98.20 o 
   5  16  20     1278.40     1467.94    182.55 o 
   1  17  20      293.57        0.00    238.34 o 
   2  17  20        1.14       89.42    120.49 o 
   3  17  20        3.84        0.00    111.54 o 
   1   1  21    10264.48     9807.40    155.49 o 
   2   1  21     3774.96     3634.47     98.01 o 
   3   1  21      412.77      365.71     49.55 o 
   4   1  21     1020.70      859.41     74.56 o 
   5   1  21     1223.61     1106.26     81.02 o 
   6   1  21        0.06        0.00     50.13 o 
   7   1  21      545.10      620.46     73.34 o 
   8   1  21      350.28      378.40     74.20 o 
   9   1  21        6.56       13.61     71.94 o 
  10   1  21       60.66       53.61     79.57 o 
  11   1  21      424.75      760.00    204.85 o 
  12   1  21       93.84      163.25    116.82 o 
  13   1  21      529.08      712.32    159.13 o 
   0   2  21     2694.22     2480.05    125.27 o 
   1   2  21     6019.80     5853.61    156.02 o 
   2   2  21     3548.84     3490.67    102.88 o 
   3   2  21      832.49      784.30     59.30 o 
   4   2  21     1513.26     1510.84    117.38 o 
   5   2  21     1381.17     1390.55     96.17 o 
   6   2  21    10059.01     9446.38    200.22 o 
   7   2  21      924.56      844.70     75.49 o 
   8   2  21      223.34      197.81     66.22 o 
   9   2  21      923.31     1047.49     98.24 o 
  10   2  21       23.31        0.00     75.30 o 
  11   2  21     1091.80     1041.03    120.90 o 
  12   2  21       31.04        4.15    112.90 o 
  13   2  21      110.00      196.02    148.03 o 
   1   3  21     1134.22     1083.85     71.32 o 
   2   3  21     1479.99     1544.86     91.81 o 
   3   3  21      484.38      570.67     81.15 o 
   4   3  21     4179.91     4076.97    115.77 o 
   5   3  21       27.20       15.77     47.84 o 
   6   3  21      579.52      606.54     60.81 o 
   7   3  21      467.30      447.85     74.12 o 
   8   3  21     2182.30     1927.18    170.39 o 
   9   3  21       35.85       49.29     74.73 o 
  10   3  21      294.71      250.92     87.46 o 
  11   3  21      267.31      381.86     97.81 o 
  12   3  21        0.15      144.66    109.57 o 
  13   3  21      231.49      206.67    141.00 o 
   0   4  21       97.14       49.02     70.01 o 
   1   4  21      233.18      219.08     47.26 o 
   2   4  21      178.31       90.79     43.67 o 
   3   4  21      171.39      199.25     46.64 o 
   4   4  21       32.96      130.76     47.59 o 
   5   4  21     1808.52     1830.23    145.62 o 
   6   4  21     1051.07     1011.16     86.39 o 
   7   4  21      690.88      768.93     95.39 o 
   8   4  21      596.51      518.17     90.65 o 
   9   4  21       18.60       19.08     75.60 o 
  10   4  21       29.04        0.00     74.76 o 
  11   4  21       88.76      164.82     91.81 o 
  12   4  21      167.23      223.52     98.27 o 
   1   5  21     1268.86     1368.05    104.48 o 
   2   5  21     2051.79     2027.70     90.68 o 
   3   5  21     1576.07     1370.07     79.82 o 
   4   5  21     3432.61     3694.54    121.19 o 
   5   5  21      493.54      482.38     70.15 o 
   6   5  21     1624.20     1627.80    113.92 o 
   7   5  21      299.55      250.01     88.09 o 
   8   5  21        2.45        0.00     92.91 o 
   9   5  21      734.77      675.16    119.65 o 
  10   5  21        3.20       89.87     97.06 o 
  11   5  21      624.68      740.20    133.36 o 
  12   5  21       25.49      175.67    130.91 o 
   0   6  21      242.80      356.54     88.62 o 
   1   6  21     1974.96     2029.64    100.96 o 
   2   6  21        4.48        0.00     47.86 o 
   3   6  21       25.54       31.88     45.74 o 
   4   6  21     3174.49     3014.78    193.39 o 
   5   6  21      267.41      250.58     65.20 o 
   6   6  21     8288.17     7904.85    226.61 o 
   7   6  21      299.74      268.85     90.48 o 
   8   6  21      757.11      634.20    114.12 o 
   9   6  21     1277.87     1490.47    145.42 o 
  10   6  21      511.36      616.96    125.11 o 
  11   6  21       96.61      128.45    127.59 o 
  12   6  21      371.36      189.85    140.64 o 
   1   7  21     1865.67     1612.52     95.29 o 
   2   7  21       57.36       86.92     60.11 o 
   3   7  21      386.02      374.63     72.74 o 
   4   7  21     2347.44     2628.88    136.44 o 
   5   7  21     3262.10     3384.16    139.16 o 
   6   7  21      237.36      138.96     74.41 o 
   7   7  21        0.93        0.00    115.03 o 
   8   7  21      433.79      336.28    106.29 o 
   9   7  21      156.22      104.63     98.16 o 
  10   7  21       17.57       93.15    136.76 o 
  11   7  21      203.57      297.78    143.36 o 
  12   7  21      162.71      190.80    115.15 o 
   0   8  21      983.47      979.05    119.06 o 
   1   8  21      856.63      669.50     77.10 o 
   2   8  21      771.21      694.82     85.27 o 
   3   8  21     3800.70     3950.75    158.93 o 
   4   8  21       80.45       71.73     65.10 o 
   5   8  21      307.74      225.18     69.47 o 
   6   8  21       90.63      126.91     72.68 o 
   7   8  21      109.29      137.59     96.39 o 
   8   8  21      137.32      179.54     99.96 o 
   9   8  21        3.73        2.88     96.67 o 
  10   8  21     1176.18     1419.49    187.78 o 
  11   8  21        0.94      116.88    113.14 o 
   1   9  21      728.76      819.63     89.53 o 
   2   9  21      724.68      876.71     92.17 o 
   3   9  21       93.73      147.28     67.47 o 
   4   9  21      476.08      486.92    119.39 o 
   5   9  21      475.07      496.21     79.43 o 
   6   9  21       54.61        0.00     81.11 o 
   7   9  21      734.09      622.11    116.77 o 
   8   9  21      463.24      407.31    107.95 o 
   9   9  21        3.70      175.01    123.84 o 
  10   9  21       19.90      218.59    134.45 o 
  11   9  21       22.07        0.00    105.15 o 
   0  10  21     1326.31      949.65    154.61 o 
   1  10  21     1246.24     1267.57    118.24 o 
   2  10  21       57.47       55.43     70.25 o 
   3  10  21       40.26       10.29     66.52 o 
   4  10  21      610.55      583.09     78.05 o 
   5  10  21      102.83      126.68     70.19 o 
   6  10  21     3374.09     3667.31    170.84 o 
   7  10  21      782.67      616.50    118.38 o 
   8  10  21        1.72       15.57    113.06 o 
   9  10  21      386.74      477.26    124.04 o 
  10  10  21      358.64      575.38    132.56 o 
   1  11  21       33.62       34.46     77.29 o 
   2  11  21      812.83     1056.92    118.84 o 
   3  11  21       58.26       58.28     70.68 o 
   4  11  21     1555.74     1726.84    114.72 o 
   5  11  21      745.60      775.28    100.11 o 
   6  11  21      344.46      399.64    127.18 o 
   7  11  21        2.93        0.00     91.17 o 
   8  11  21       54.90        0.00     90.36 o 
   9  11  21      114.35        0.00    104.27 o 
  10  11  21       19.41        0.00     94.17 o 
   0  12  21     1070.48      972.18    168.51 o 
   1  12  21       66.87        0.00     75.04 o 
   2  12  21       92.86       74.51     82.14 o 
   3  12  21     2089.65     2241.82    164.26 o 
   4  12  21       41.87        3.70     82.07 o 
   5  12  21      419.05      471.09    106.22 o 
   6  12  21      518.28      673.16    221.72 o 
   7  12  21      139.54      101.46    144.97 o 
   8  12  21       38.44       61.43    145.24 o 
   9  12  21      110.97      147.07    109.62 o 
   1  13  21       72.61      111.50     89.88 o 
   2  13  21      814.65      906.23    117.40 o 
   3  13  21        4.90       95.28     87.54 o 
   4  13  21      438.79      479.62    119.56 o 
   5  13  21      576.73      717.02    150.06 o 
   6  13  21      153.50      111.46    120.90 o 
   7  13  21      285.78      342.04    136.00 o 
   8  13  21      458.89      248.68    107.73 o 
   0  14  21       14.37      176.39    191.35 o 
   1  14  21        3.80        0.00     93.64 o 
   2  14  21     1749.41     1578.71    210.14 o 
   3  14  21       19.14       69.69     86.38 o 
   4  14  21       10.28       13.40     87.31 o 
   5  14  21      165.92      211.07    190.00 o 
   6  14  21      339.64      444.60    290.38 o 
   7  14  21       95.98       18.12    147.59 o 
   1  15  21       18.60       85.98    142.14 o 
   2  15  21       53.55        0.00    209.81 o 
   3  15  21        0.03       72.66    103.95 o 
   4  15  21        0.24        0.00     91.75 o 
   5  15  21       91.27      133.29    161.15 o 
   6  15  21       82.29      116.98    151.20 o 
   2  16  21      508.63      527.13    161.79 o 
   3  16  21      724.41      838.23    161.66 o 
   4  16  21       20.46      187.67    108.25 o 
   5  16  21      461.57      367.40    133.60 o 
   1  17  21      296.21      214.05    174.03 o 
   2  17  21       33.81        0.00    189.25 o 
   0   0  22     1595.28     1458.80    148.94 o 
   1   0  22     9401.83     9053.83    223.81 o 
   2   0  22     1401.18     1342.87    116.53 o 
   3   0  22      430.03      417.44     87.19 o 
   4   0  22      843.76      851.27    107.49 o 
   5   0  22      932.90      820.99    110.53 o 
   6   0  22      195.62      505.93     98.06 o 
   7   0  22      433.78      414.03    177.96 o 
   8   0  22     3627.29     4046.03    214.99 o 
   9   0  22     2685.95     3130.48    198.06 o 
  10   0  22        5.10       34.76    129.13 o 
  11   0  22        2.97        0.00    135.86 o 
  12   0  22     4312.35     4748.41    506.06 o 
   1   1  22      243.08      339.64     44.24 o 
   2   1  22     4249.77     3942.69    115.25 o 
   3   1  22     9441.35     8841.45    173.59 o 
   4   1  22     2383.85     2478.73     98.39 o 
   5   1  22      307.07      241.63     68.19 o 
   6   1  22     9079.89     9021.21    214.92 o 
   7   1  22       88.74      132.49     59.37 o 
   8   1  22      322.33      400.03     72.41 o 
   9   1  22      764.43      668.28     98.42 o 
  10   1  22      208.63      110.78     84.37 o 
  11   1  22     1155.15     1189.18    159.78 o 
  12   1  22      528.68      665.85    149.52 o 
   0   2  22     4805.25     4590.02    169.47 o 
   1   2  22      379.24      437.19     52.33 o 
   2   2  22     1784.26     1910.11     91.35 o 
   3   2  22     3361.05     3197.47    135.25 o 
   4   2  22      571.28      451.06     58.54 o 
   5   2  22      497.78      376.69     58.89 o 
   6   2  22      538.83      514.87     67.10 o 
   7   2  22     1070.13     1143.63     85.00 o 
   8   2  22     1382.11     1309.79    100.30 o 
   9   2  22      621.17      294.04     87.16 o 
  10   2  22      100.69       95.35     82.21 o 
  11   2  22      431.33      350.07     97.64 o 
  12   2  22     1757.57     1919.84    169.80 o 
   1   3  22     6959.57     7241.28    166.71 o 
   2   3  22      622.00      605.51     61.71 o 
   3   3  22      225.79      276.28     52.33 o 
   4   3  22     2443.09     2546.42     96.09 o 
   5   3  22     2599.63     2508.47    107.73 o 
   6   3  22     5276.90     5038.60    145.50 o 
   7   3  22     3846.45     4195.94    152.49 o 
   8   3  22      358.19      317.74     83.84 o 
   9   3  22      570.16      623.57     97.85 o 
  10   3  22       14.74       33.49     79.78 o 
  11   3  22        3.83       58.42     83.54 o 
  12   3  22       70.37        0.00     83.67 o 
   0   4  22     8945.98     9449.18    303.46 o 
   1   4  22     6405.16     6227.74    153.61 o 
   2   4  22     2179.27     2112.93     93.36 o 
   3   4  22     5758.04     5696.13    186.01 o 
   4   4  22     6766.31     6533.20    162.19 o 
   5   4  22     6015.57     6180.34    172.53 o 
   6   4  22      302.01      243.27     64.40 o 
   7   4  22       72.42       37.40     73.32 o 
   8   4  22      546.66      345.60     85.87 o 
   9   4  22      524.19      555.76     98.33 o 
  10   4  22     1361.40     1344.92    129.90 o 
  11   4  22      202.80      106.00     88.13 o 
  12   4  22       98.30      211.43    114.63 o 
   1   5  22     4889.57     4725.98    162.61 o 
   2   5  22      523.86      451.81     60.87 o 
   3   5  22     1227.47     1154.27     78.05 o 
   4   5  22     2643.17     2795.57    109.21 o 
   5   5  22       14.56        0.00     56.36 o 
   6   5  22     3271.35     3013.18    171.24 o 
   7   5  22     2863.81     2976.90    172.60 o 
   8   5  22      356.41      421.74    103.10 o 
   9   5  22      299.19      122.91     99.21 o 
  10   5  22       95.44        0.00     93.00 o 
  11   5  22        0.74       83.51    105.35 o 
  12   5  22      202.67      194.03    140.51 o 
   0   6  22      596.06      587.10    103.98 o 
   1   6  22     2101.02     2209.24    107.20 o 
   2   6  22     3461.98     3452.61    131.53 o 
   3   6  22      223.62      323.82     64.47 o 
   4   6  22       47.12       68.71     62.24 o 
   5   6  22      167.83      133.93     71.17 o 
   6   6  22       68.31      131.54     73.33 o 
   7   6  22      916.61      889.39    135.91 o 
   8   6  22        1.93       14.75     94.24 o 
   9   6  22       61.31       90.34    102.11 o 
  10   6  22      797.67      778.26    135.56 o 
  11   6  22        0.28       99.21    175.30 o 
  12   6  22       12.03        0.00    102.03 o 
   1   7  22      129.78      124.11     62.18 o 
   2   7  22      264.40      198.77     59.29 o 
   3   7  22      168.02      158.77     65.58 o 
   4   7  22     6208.93     6773.77    212.68 o 
   5   7  22     3237.07     3291.34    140.30 o 
   6   7  22      339.68      290.85     80.93 o 
   7   7  22      263.58      184.07    192.00 o 
   8   7  22     1474.19     1691.74    153.50 o 
   9   7  22      241.74      240.94    108.10 o 
  10   7  22        0.52        4.10    102.72 o 
  11   7  22      558.81      601.91    158.58 o 
   0   8  22      240.81       29.92     78.24 o 
   1   8  22     5218.30     4836.75    171.01 o 
   2   8  22     3464.45     3264.44    172.36 o 
   3   8  22     2385.41     2121.57    126.53 o 
   4   8  22      815.59      662.93     94.65 o 
   5   8  22      208.41      243.77     70.14 o 
   6   8  22      906.22      965.37    108.20 o 
   7   8  22     1683.61     2123.80    203.63 o 
   8   8  22     1120.84     1250.54    144.73 o 
   9   8  22     1165.80     1326.78    161.83 o 
  10   8  22      829.24      919.53    311.09 o 
  11   8  22      778.46      813.55    213.95 o 
   1   9  22      106.94        0.00     58.43 o 
   2   9  22      148.55      197.07     71.24 o 
   3   9  22      493.36      472.47     83.65 o 
   4   9  22     2950.79     3161.72    155.40 o 
   5   9  22       79.15       18.57     62.06 o 
   6   9  22      293.51      268.03     79.89 o 
   7   9  22       11.18       22.40     94.21 o 
   8   9  22     1560.54     1638.54    156.37 o 
   9   9  22        0.75      170.22    127.09 o 
  10   9  22        9.61      117.64    131.47 o 
  11   9  22      246.37      352.92    119.38 o 
   0  10  22        6.90        0.00    121.69 o 
   1  10  22      156.63       76.65     74.83 o 
   2  10  22     1399.01     1349.65    117.34 o 
   3  10  22     3451.10     3746.88    178.73 o 
   4  10  22        3.04        0.00     64.38 o 
   5  10  22     1230.83     1246.69    107.28 o 
   6  10  22        3.68       70.79     70.45 o 
   7  10  22       10.55        0.00    119.07 o 
   8  10  22      152.83       41.29    122.82 o 
   9  10  22        0.46      134.65    134.28 o 
  10  10  22     1292.46     1477.87    166.42 o 
   1  11  22     2233.50     2387.75    154.61 o 
   2  11  22        3.64        0.00     77.15 o 
   3  11  22      312.28      264.10     93.13 o 
   4  11  22     2051.70     1845.26    112.11 o 
   5  11  22     1890.17     1940.20    189.96 o 
   6  11  22      645.90      708.04    172.62 o 
   7  11  22     1274.96     1417.86    179.84 o 
   8  11  22      802.70      910.30    188.25 o 
   9  11  22       92.57      145.59    160.51 o 
   0  12  22      705.64     1278.49    227.43 o 
   1  12  22      226.14      189.20     87.07 o 
   2  12  22     1152.32     1177.46    127.88 o 
   3  12  22     1157.05     1196.23    127.95 o 
   4  12  22     2064.41     2290.94    145.22 o 
   5  12  22     1208.02     1042.46    131.55 o 
   6  12  22        8.69      145.85    113.40 o 
   7  12  22        3.15        0.00     83.46 o 
   8  12  22      227.28      130.14    104.89 o 
   9  12  22       22.74        0.00     94.01 o 
   1  13  22      480.96      640.02    112.22 o 
   2  13  22      256.00      234.17     94.98 o 
   3  13  22      128.95        0.00     87.63 o 
   4  13  22      209.68      250.30    114.45 o 
   5  13  22       20.46      122.33    105.66 o 
   6  13  22      470.34      848.36    192.37 o 
   7  13  22      128.49      144.16    107.23 o 
   8  13  22      257.53        7.36    106.48 o 
   0  14  22     2448.31     2622.92    252.19 o 
   1  14  22       70.86      190.91    113.59 o 
   2  14  22       92.31      399.22    150.70 o 
   3  14  22       78.89      340.70    123.17 o 
   4  14  22      933.04     1025.75    159.98 o 
   5  14  22      237.58      271.17    125.44 o 
   6  14  22       78.44      251.88    160.86 o 
   7  14  22      262.75      350.15    153.06 o 
   1  15  22        0.99       43.65    128.90 o 
   2  15  22      230.45      259.15    148.01 o 
   3  15  22       72.89      159.68    137.14 o 
   4  15  22      534.56      573.93    185.52 o 
   5  15  22      405.71      494.10    174.73 o 
   6  15  22      600.72      523.39    174.17 o 
   1  16  22       16.20        0.00    205.61 o 
   2  16  22      305.56      562.07    141.36 o 
   3  16  22        0.13       46.17    115.07 o 
   4  16  22       41.37       58.12    131.94 o 
   1  17  22      164.05      194.10    172.39 o 
   1   1  23      352.31      327.40     45.95 o 
   2   1  23      454.82      471.93     49.82 o 
   3   1  23      594.40      649.22     65.50 o 
   4   1  23      418.50      366.95     56.92 o 
   5   1  23     2501.85     2591.78    116.14 o 
   6   1  23       69.71       77.81     59.09 o 
   7   1  23     4308.24     4849.89    162.41 o 
   8   1  23      202.70       60.85     67.02 o 
   9   1  23      307.77      437.91     94.25 o 
  10   1  23       84.96       84.23     82.62 o 
  11   1  23      226.70       28.15    100.05 o 
  12   1  23       13.85        0.00    115.64 o 
   0   2  23      837.20      932.04     92.92 o 
   1   2  23      394.08      395.16     64.00 o 
   2   2  23     2525.61     2480.47    101.40 o 
   3   2  23     5933.54     5623.53    136.32 o 
   4   2  23      300.50      156.55     71.48 o 
   5   2  23       33.55        9.97     48.36 o 
   6   2  23       25.48       40.27     51.35 o 
   7   2  23     3517.03     3739.03    133.31 o 
   8   2  23      630.20      747.50     87.72 o 
   9   2  23     1718.02     1976.11    137.86 o 
  10   2  23      193.79      304.46     92.71 o 
  11   2  23      435.27      371.24    102.67 o 
  12   2  23       60.37      175.11    105.64 o 
   1   3  23       71.30       87.75     44.79 o 
   2   3  23      695.82      679.76     73.47 o 
   3   3  23     2636.45     2386.02    101.30 o 
   4   3  23     8021.94     7474.06    162.96 o 
   5   3  23      312.10      346.17     76.67 o 
   6   3  23       66.66       32.29     53.81 o 
   7   3  23     2949.93     2680.74    129.12 o 
   8   3  23       17.26       13.71     73.08 o 
   9   3  23      814.74      850.47    109.99 o 
  10   3  23       12.22        2.17     82.03 o 
  11   3  23       71.17        0.00     87.03 o 
  12   3  23      177.90      142.39    106.87 o 
   0   4  23      236.66      328.50     87.65 o 
   1   4  23     2654.84     2595.35    109.32 o 
   2   4  23     1794.97     2026.40     95.15 o 
   3   4  23      254.90      196.50     54.52 o 
   4   4  23       98.00      124.12     52.90 o 
   5   4  23       41.52       78.81     66.63 o 
   6   4  23     1786.77     2026.51    127.80 o 
   7   4  23      559.51      446.17    103.65 o 
   8   4  23       68.06        0.00     76.72 o 
   9   4  23        0.21        0.00     76.41 o 
  10   4  23      130.79      113.53     89.08 o 
  11   4  23      480.56      341.19    106.20 o 
  12   4  23       97.31      176.95    161.71 o 
   1   5  23       37.58       66.13     51.84 o 
   2   5  23      295.78      200.72     59.83 o 
   3   5  23      150.17      107.67     48.27 o 
   4   5  23     1780.20     1804.25    105.02 o 
   5   5  23     3500.18     3727.44    162.51 o 
   6   5  23       77.36       80.50     72.50 o 
   7   5  23      297.11      347.48    101.18 o 
   8   5  23       95.02      134.43     95.50 o 
   9   5  23      319.20      345.80    108.69 o 
  10   5  23       81.04       74.60    107.81 o 
  11   5  23      139.17        9.90    110.54 o 
  12   5  23        0.08      215.27    119.62 o 
   0   6  23      535.90      636.84    103.39 o 
   1   6  23       67.04        0.00     50.17 o 
   2   6  23      430.22      361.62     70.05 o 
   3   6  23     5875.97     5937.78    174.04 o 
   4   6  23     1563.40     1646.47    119.51 o 
   5   6  23      475.78      625.37     91.24 o 
   6   6  23      105.29      110.33     74.27 o 
   7   6  23       51.23      130.12     91.15 o 
   8   6  23       21.58       54.75     91.50 o 
   9   6  23      866.11      920.46    140.22 o 
  10   6  23      209.23       99.72    105.63 o 
  11   6  23        1.19        0.00    118.53 o 
   1   7  23      606.77      446.57     83.45 o 
   2   7  23        2.50        0.00     54.26 o 
   3   7  23      143.27      207.03     71.03 o 
   4   7  23      132.78       87.76     71.44 o 
   5   7  23     1361.95     1314.99    102.85 o 
   6   7  23       10.96        0.00     72.02 o 
   7   7  23      201.04       93.88     94.31 o 
   8   7  23       25.20        0.00     93.24 o 
   9   7  23      921.61      898.10    134.19 o 
  10   7  23       18.58       33.52    124.30 o 
  11   7  23       15.03        0.00    129.73 o 
   0   8  23       69.74      140.31     96.50 o 
   1   8  23       72.91      103.28     69.23 o 
   2   8  23        3.95       79.20     63.28 o 
   3   8  23      233.73      283.98     75.17 o 
   4   8  23      100.88      179.60     76.49 o 
   5   8  23      605.97      677.62     88.09 o 
   6   8  23        9.71        0.00     72.27 o 
   7   8  23      333.77      385.45    109.31 o 
   8   8  23        9.38       27.50    100.72 o 
   9   8  23       54.07       94.07    102.34 o 
  10   8  23      121.23      407.59    151.14 o 
  11   8  23      110.49      132.64    160.43 o 
   1   9  23      189.01      193.28     71.73 o 
   2   9  23      174.25      135.72     69.85 o 
   3   9  23        5.05       75.46     69.52 o 
   4   9  23       21.97       83.49    100.92 o 
   5   9  23     3533.46     3641.43    156.29 o 
   6   9  23        6.40       65.79     72.20 o 
   7   9  23      298.03      166.22    101.87 o 
   8   9  23       48.46       39.77    107.56 o 
   9   9  23       99.96       85.32    150.27 o 
  10   9  23        0.44        0.00    121.80 o 
   0  10  23       20.54       69.77    183.79 o 
   1  10  23       18.92        0.00     71.97 o 
   2  10  23       79.94       98.54     80.35 o 
   3  10  23     4161.44     4558.25    183.71 o 
   4  10  23      115.71       62.38     69.72 o 
   5  10  23       20.95      113.58     70.74 o 
   6  10  23      199.62       26.21     72.60 o 
   7  10  23       52.90        0.00     95.26 o 
   8  10  23      328.67      376.83    141.67 o 
   9  10  23      146.05      152.80    135.24 o 
  10  10  23      147.82        0.36    103.90 o 
   1  11  23       36.13        0.00     73.91 o 
   2  11  23      382.84      542.28    121.62 o 
   3  11  23        0.07        0.00     82.73 o 
   4  11  23      250.32      252.64     79.10 o 
   5  11  23     2078.14     2115.52    131.71 o 
   6  11  23       10.84       24.17    113.62 o 
   7  11  23       94.21      439.81    141.35 o 
   8  11  23       40.36      137.28    137.91 o 
   9  11  23      663.52      820.04    143.96 o 
   0  12  23       49.61      104.04    123.26 o 
   1  12  23      712.29      797.28    116.03 o 
   2  12  23       54.69       36.49     83.60 o 
   3  12  23       35.90       46.07    128.76 o 
   4  12  23      586.74      818.05    100.36 o 
   5  12  23        4.06       76.29    106.40 o 
   6  12  23      155.07      332.17    129.84 o 
   7  12  23      626.04      707.70    305.47 o 
   8  12  23       86.41        0.00    102.09 o 
   1  13  23      320.76      329.48    100.94 o 
   2  13  23       23.34       75.97     88.26 o 
   3  13  23        2.37       52.75    106.81 o 
   4  13  23       26.99        0.00    128.80 o 
   5  13  23       78.45      205.13    208.18 o 
   6  13  23      252.75      290.56    165.96 o 
   7  13  23      495.15      669.27    130.46 o 
   0  14  23     1247.15      955.42    185.46 o 
   1  14  23        1.05      210.67    134.29 o 
   2  14  23        6.72       96.16    178.34 o 
   3  14  23      851.03      622.57    152.74 o 
   4  14  23        8.90      112.76    114.68 o 
   5  14  23        5.65        0.00    117.66 o 
   6  14  23      156.36      213.56    149.56 o 
   1  15  23       55.14        0.00    137.93 o 
   2  15  23     1104.44     1526.63    216.05 o 
   3  15  23       55.14      149.57    124.74 o 
   4  15  23        0.53        0.00    116.67 o 
   5  15  23      159.01      299.17    165.25 o 
   1  16  23      103.94      167.01    241.70 o 
   2  16  23        9.71      108.01    124.09 o 
   3  16  23        4.39       45.43    149.12 o 
   0   0  24    11980.37    11671.28    427.74 o 
   1   0  24     7152.03     6748.12    186.09 o 
   2   0  24      250.31      141.02     57.88 o 
   3   0  24     3716.17     3322.49    181.81 o 
   4   0  24     3487.66     3727.27    194.30 o 
   5   0  24     8892.11     8720.39    301.76 o 
   6   0  24       43.41        0.00     90.78 o 
   7   0  24      490.89      683.58    118.94 o 
   8   0  24       64.88        0.00    111.15 o 
   9   0  24     1134.46     1257.10    280.31 o 
  10   0  24     1108.72     1245.75    202.44 o 
  11   0  24       18.76      182.95    238.34 o 
  12   0  24      239.21       13.43    207.29 o 
   1   1  24     2645.70     2665.01     90.83 o 
   2   1  24     1923.59     1965.46     81.77 o 
   3   1  24      687.12      455.93     62.96 o 
   4   1  24        4.35       35.80     75.16 o 
   5   1  24      825.26      846.37     84.46 o 
   6   1  24     3107.83     3100.01    120.51 o 
   7   1  24     3913.81     4108.28    173.90 o 
   8   1  24      495.41      746.07     99.20 o 
   9   1  24      246.46      322.74     80.80 o 
  10   1  24       32.09        0.00     86.70 o 
  11   1  24       64.74      169.79    203.81 o 
  12   1  24       43.81       30.00    120.90 o 
   0   2  24     9711.45     8769.30    227.70 o 
   1   2  24     2703.78     2586.76     99.11 o 
   2   2  24     1547.80     1335.96     78.79 o 
   3   2  24      446.02      553.44     61.22 o 
   4   2  24      129.56       64.63     49.74 o 
   5   2  24        2.57        0.00     47.79 o 
   6   2  24      146.28       74.23     54.77 o 
   7   2  24     1019.58     1011.16     94.58 o 
   8   2  24       31.89       70.01     71.23 o 
   9   2  24       98.67      137.12     87.29 o 
  10   2  24      672.10      579.59    110.11 o 
  11   2  24      130.26      141.08    110.75 o 
  12   2  24      351.08      206.54    115.07 o 
   1   3  24     1476.64     1224.29     80.98 o 
   2   3  24     1250.24     1155.99     80.03 o 
   3   3  24     2322.96     2196.24    100.78 o 
   4   3  24      812.90      903.42     77.22 o 
   5   3  24     8969.96     8697.24    196.61 o 
   6   3  24     2600.98     2396.22    121.52 o 
   7   3  24      943.49      925.49     94.20 o 
   8   3  24      254.68      201.93    121.91 o 
   9   3  24      369.72      612.63    104.59 o 
  10   3  24      127.64      181.89     91.07 o 
  11   3  24      373.69      303.45    145.22 o 
  12   3  24       45.83      172.18    114.31 o 
   0   4  24     1603.57     1527.73    137.22 o 
   1   4  24      194.24      141.62     51.60 o 
   2   4  24    11332.42    11278.03    227.26 o 
   3   4  24       18.08       31.83     48.61 o 
   4   4  24       21.66        0.00     51.37 o 
   5   4  24       79.67       57.88     65.43 o 
   6   4  24       68.96       26.79     77.76 o 
   7   4  24     1716.86     1743.98    147.18 o 
   8   4  24      946.26      935.35    128.26 o 
   9   4  24       61.69        0.00     81.99 o 
  10   4  24      122.69      112.84    102.55 o 
  11   4  24      225.63      224.20    114.18 o 
   1   5  24     2145.98     2155.91    160.06 o 
   2   5  24       68.29       74.17     49.86 o 
   3   5  24     6753.09     6366.69    214.11 o 
   4   5  24     1108.13     1251.40    117.72 o 
   5   5  24     2116.84     2369.80    137.01 o 
   6   5  24      341.23      429.30    104.34 o 
   7   5  24      650.72      991.57    125.92 o 
   8   5  24     1042.26      966.66    134.55 o 
   9   5  24       41.94       54.91     95.33 o 
  10   5  24        0.12        0.00    102.45 o 
  11   5  24       59.93        0.00    121.13 o 
   0   6  24      454.17      365.63     90.66 o 
   1   6  24       17.26        0.00     52.71 o 
   2   6  24     2225.23     2370.63    169.33 o 
   3   6  24     1208.16     1325.83     98.87 o 
   4   6  24      477.85      451.91     86.34 o 
   5   6  24      872.07     1009.44    107.56 o 
   6   6  24       23.32       66.14     79.46 o 
   7   6  24      123.56       43.53     90.82 o 
   8   6  24       74.43      153.49     98.41 o 
   9   6  24       31.91       14.70    100.28 o 
  10   6  24      496.02      656.64    175.78 o 
  11   6  24      190.56        0.00    119.20 o 
   1   7  24       95.89      150.42     58.80 o 
   2   7  24      720.41      713.89     90.61 o 
   3   7  24     1165.74     1174.79    110.45 o 
   4   7  24      152.99      198.06     77.64 o 
   5   7  24     2283.32     2706.79    151.10 o 
   6   7  24      902.72      891.68    105.56 o 
   7   7  24      352.13      313.81    100.45 o 
   8   7  24      856.12      783.17    187.51 o 
   9   7  24      139.60      208.36    135.06 o 
  10   7  24        5.92       96.27    135.15 o 
  11   7  24       32.70      214.04    116.07 o 
   0   8  24     4658.59     4472.01    222.02 o 
   1   8  24        2.31        0.00     58.65 o 
   2   8  24      841.94      688.25     90.73 o 
   3   8  24     4828.20     5236.62    213.31 o 
   4   8  24      893.76      991.40    109.67 o 
   5   8  24     3199.35     3147.84    145.88 o 
   6   8  24       81.54        0.00     79.59 o 
   7   8  24     1015.40     1235.47    146.85 o 
   8   8  24       19.02        0.00     96.43 o 
   9   8  24      363.54      438.81    130.22 o 
  10   8  24      663.01      923.10    177.49 o 
   1   9  24      481.34      516.76     87.55 o 
   2   9  24      617.93      689.12     91.78 o 
   3   9  24      224.92      400.61     85.05 o 
   4   9  24      432.47      318.25    103.80 o 
   5   9  24     4465.08     4825.13    179.88 o 
   6   9  24     1014.41      790.92    100.53 o 
   7   9  24      211.84      142.31    105.58 o 
   8   9  24      180.94      107.60    107.55 o 
   9   9  24      118.04        0.00    126.87 o 
  10   9  24        2.69       12.60    133.55 o 
   0  10  24     2069.76     2224.60    507.32 o 
   1  10  24      617.19      815.54    121.25 o 
   2  10  24      888.97      817.10    112.81 o 
   3  10  24      101.58      107.56     78.69 o 
   4  10  24     1033.94      914.17    109.95 o 
   5  10  24      128.78       51.62     74.07 o 
   6  10  24       11.02        0.00     74.72 o 
   7  10  24        5.25        5.50    118.23 o 
   8  10  24      187.90      205.05    141.22 o 
   9  10  24     1521.73     1864.11    215.27 o 
   1  11  24      291.96      173.23    107.93 o 
   2  11  24      884.64     1100.47    156.09 o 
   3  11  24      485.77      585.58    110.90 o 
   4  11  24      743.85     1035.53     99.37 o 
   5  11  24       78.25      143.54     88.04 o 
   6  11  24      421.77      530.97    107.21 o 
   7  11  24      506.86      477.55    152.40 o 
   8  11  24      445.69      604.62    160.60 o 
   9  11  24      131.36      212.81    117.19 o 
   0  12  24     1556.27     1813.46    218.50 o 
   1  12  24      415.53      429.53    103.92 o 
   2  12  24     1430.44     1569.00    145.51 o 
   3  12  24      120.53       62.11    140.88 o 
   4  12  24        6.09       40.96     84.75 o 
   5  12  24        2.13        0.00    137.54 o 
   6  12  24       64.65      168.17    106.28 o 
   7  12  24     1462.05     1407.26    185.54 o 
   8  12  24      555.96      512.37    150.18 o 
   1  13  24      774.11      984.54    131.03 o 
   2  13  24        8.96       29.26    104.96 o 
   3  13  24      367.37      459.64    131.74 o 
   4  13  24     1317.51     1509.54    179.64 o 
   5  13  24     1395.87     1546.63    184.30 o 
   6  13  24      291.69      427.71    174.98 o 
   7  13  24      171.34      226.03    110.43 o 
   0  14  24       69.89        0.00    185.47 o 
   1  14  24      589.87      947.42    331.50 o 
   2  14  24     1455.63     1683.90    229.76 o 
   3  14  24      162.67      185.30    119.75 o 
   4  14  24       14.79      221.61    127.23 o 
   5  14  24      287.58      334.12    134.59 o 
   6  14  24       14.53       35.07    153.53 o 
   1  15  24     2953.77     2692.24    297.09 o 
   2  15  24      116.33      299.46    204.35 o 
   3  15  24       94.08      202.70    130.74 o 
   4  15  24      245.39      179.28    127.56 o 
   0  16  24     2181.20     1456.08    336.53 o 
   1  16  24     1051.51      930.89    210.04 o 
   2  16  24      242.08      483.40    256.81 o 
   1   1  25      756.10      772.68     67.74 o 
   2   1  25     1261.10     1362.14    105.01 o 
   3   1  25     1598.34     1594.75     89.01 o 
   4   1  25       81.81       18.73     59.78 o 
   5   1  25     1132.38     1113.84     83.75 o 
   6   1  25        0.45        0.00     53.00 o 
   7   1  25      172.49       59.30     62.11 o 
   8   1  25      375.29      418.17     81.83 o 
   9   1  25        0.33        0.00     69.53 o 
  10   1  25       22.63        0.00     89.99 o 
  11   1  25       25.79        0.00    122.29 o 
   0   2  25     4395.77     4679.40    164.35 o 
   1   2  25     2367.72     2379.19    102.73 o 
   2   2  25     1990.36     2040.02    128.48 o 
   3   2  25      663.14      796.17     82.95 o 
   4   2  25       46.06        0.00     47.75 o 
   5   2  25     2255.23     2369.11    106.56 o 
   6   2  25     1453.75     1332.81     91.86 o 
   7   2  25      286.94      282.67     76.05 o 
   8   2  25        1.65        0.00     63.21 o 
   9   2  25       90.25        9.77     79.09 o 
  10   2  25       21.54        0.00     80.82 o 
  11   2  25       26.45        0.00    102.65 o 
   1   3  25      184.97       78.08     48.74 o 
   2   3  25       51.23       28.91     47.62 o 
   3   3  25      561.27      584.69     67.73 o 
   4   3  25      588.29      577.66     98.84 o 
   5   3  25      419.24      476.48     68.71 o 
   6   3  25      410.93      490.65     77.82 o 
   7   3  25     1132.79     1005.31    110.56 o 
   8   3  25      704.99      583.15    102.17 o 
   9   3  25      164.94       70.74     85.40 o 
  10   3  25      174.58      102.60     92.59 o 
  11   3  25       13.13        0.00     97.86 o 
   0   4  25       29.31        2.28     77.87 o 
   1   4  25      465.45      471.16     66.17 o 
   2   4  25      863.00      910.15     76.34 o 
   3   4  25      388.18      456.62    101.65 o 
   4   4  25      489.57      399.24     64.96 o 
   5   4  25      346.42      270.56     80.35 o 
   6   4  25     1086.76      846.94    119.84 o 
   7   4  25      258.60      246.12     98.27 o 
   8   4  25       23.34       31.59     89.40 o 
   9   4  25      127.16      196.30     99.55 o 
  10   4  25       18.87        0.00    101.20 o 
  11   4  25       42.02        0.00    107.06 o 
   1   5  25       40.31        0.00     61.33 o 
   2   5  25     1800.10     1840.75     98.54 o 
   3   5  25     1716.99     1819.49     92.17 o 
   4   5  25     2550.22     2345.92    123.31 o 
   5   5  25     4487.33     5052.74    195.34 o 
   6   5  25      113.11      138.49     87.70 o 
   7   5  25      103.62      203.14     98.62 o 
   8   5  25      396.51      388.12    115.64 o 
   9   5  25        7.49      119.82    105.10 o 
  10   5  25       52.56        0.00    113.02 o 
  11   5  25       28.78       91.64    112.36 o 
   0   6  25      238.11      328.58     97.04 o 
   1   6  25       31.40        0.00     52.78 o 
   2   6  25      681.85      776.18     86.36 o 
   3   6  25     6407.81     6395.99    250.66 o 
   4   6  25        1.10      133.77     75.83 o 
   5   6  25      996.71      879.60    107.13 o 
   6   6  25     3190.56     3557.73    179.07 o 
   7   6  25     1750.85     1859.38    159.34 o 
   8   6  25      194.98       61.01    103.81 o 
   9   6  25        8.49       33.90     97.59 o 
  10   6  25      351.26      333.45    193.33 o 
  11   6  25      146.95      331.63    126.05 o 
   1   7  25      284.77      283.66     83.32 o 
   2   7  25        5.69        0.00    101.28 o 
   3   7  25      127.83      127.60     73.27 o 
   4   7  25       80.29      145.37     79.41 o 
   5   7  25     1820.21     1942.93    137.73 o 
   6   7  25      138.08      153.17     84.17 o 
   7   7  25      164.15      146.17     99.33 o 
   8   7  25      115.30       48.02    228.70 o 
   9   7  25       17.62        0.00    103.34 o 
  10   7  25       39.44       54.37    118.82 o 
   0   8  25     2091.77     1805.85    157.84 o 
   1   8  25       15.66       61.54     63.95 o 
   2   8  25      733.81     1020.56    117.07 o 
   3   8  25       46.37       70.16     69.27 o 
   4   8  25        5.78       34.03     75.39 o 
   5   8  25       19.06       15.42     68.84 o 
   6   8  25       24.42        0.00     78.18 o 
   7   8  25      232.35      256.30    107.89 o 
   8   8  25       29.43       64.32    110.23 o 
   9   8  25      463.97      714.23    168.16 o 
  10   8  25       22.36        0.00    114.47 o 
   1   9  25     2249.27     2371.74    156.14 o 
   2   9  25      671.43      592.11     93.26 o 
   3   9  25        0.48       16.66     69.82 o 
   4   9  25      736.54      722.30    106.37 o 
   5   9  25     2029.90     2292.96    135.94 o 
   6   9  25       28.04       26.15     77.38 o 
   7   9  25      839.21      816.06    134.94 o 
   8   9  25        3.74        0.00    108.32 o 
   9   9  25        7.21        0.00    133.62 o 
   0  10  25      329.76      216.73    124.89 o 
   1  10  25        6.37       37.60     78.44 o 
   2  10  25        0.45       57.60     82.46 o 
   3  10  25     2479.02     2738.74    153.89 o 
   4  10  25       12.54       49.17     85.38 o 
   5  10  25      892.21      881.61    105.09 o 
   6  10  25     1279.52     1057.14    129.78 o 
   7  10  25      696.52      575.01    173.22 o 
   8  10  25      186.23      165.10    151.38 o 
   9  10  25        3.25        0.00    127.52 o 
   1  11  25        4.30       67.31     85.29 o 
   2  11  25        1.75        0.00     80.03 o 
   3  11  25      138.06      185.70     96.37 o 
   4  11  25      602.05      545.23    106.29 o 
   5  11  25     2031.06     2269.69    155.44 o 
   6  11  25      312.88      497.57    109.65 o 
   7  11  25       52.17        0.00    121.26 o 
   8  11  25       17.41      113.77    137.92 o 
   0  12  25      180.93      116.75    134.90 o 
   1  12  25      780.39      868.16    121.68 o 
   2  12  25      119.22      109.99     90.76 o 
   3  12  25       38.95       65.10     95.65 o 
   4  12  25      428.13      459.22    120.04 o 
   5  12  25      212.29      188.31    121.84 o 
   6  12  25       53.58      119.12    109.08 o 
   7  12  25        3.42       10.30    113.29 o 
   1  13  25      710.56      639.77    133.81 o 
   2  13  25      684.39      756.72    125.51 o 
   3  13  25      404.74      534.66    139.90 o 
   4  13  25       33.17      273.49    133.61 o 
   5  13  25       85.37       91.22    156.92 o 
   6  13  25        1.77       47.94    150.53 o 
   0  14  25      103.71      342.41    228.27 o 
   1  14  25      668.37      769.56    180.73 o 
   2  14  25      245.30      390.94    135.57 o 
   3  14  25       11.21      123.47    123.54 o 
   4  14  25       16.00      232.55    132.17 o 
   5  14  25        5.41        0.00    108.25 o 
   1  15  25      185.15      131.23    165.89 o 
   2  15  25       59.74      114.14    234.15 o 
   3  15  25      112.47      281.38    135.85 o 
   0   0  26    10434.39    10031.80    403.23 o 
   1   0  26     4273.19     3965.63    167.55 o 
   2   0  26     4210.73     3789.00    149.33 o 
   3   0  26    17143.28    16339.81    379.89 o 
   4   0  26     1807.98     1502.03    143.57 o 
   5   0  26      576.93      722.31    218.25 o 
   6   0  26      199.61       64.83     90.78 o 
   7   0  26     6504.95     6875.24    285.36 o 
   8   0  26     2825.44     3140.20    210.14 o 
   9   0  26      199.92      322.90    149.52 o 
  10   0  26      217.15      195.13    148.86 o 
  11   0  26      134.17       18.46    249.25 o 
   1   1  26     9355.06     8918.93    187.56 o 
   2   1  26     3774.45     3565.11    109.70 o 
   3   1  26      733.73      808.90     71.19 o 
   4   1  26      411.98      341.99     64.64 o 
   5   1  26      112.87       60.13     56.32 o 
   6   1  26      601.13      722.92     79.48 o 
   7   1  26     2221.98     2292.01    115.25 o 
   8   1  26        1.99      168.51    114.67 o 
   9   1  26     1398.18     1037.13    106.71 o 
  10   1  26       79.80       41.16    102.12 o 
  11   1  26      103.74      106.95    123.82 o 
   0   2  26     1168.57     1178.54    110.27 o 
   1   2  26     1221.29     1244.45     78.82 o 
   2   2  26      442.29      436.50     65.10 o 
   3   2  26     1616.83     1456.85     82.97 o 
   4   2  26      414.58      490.99     66.97 o 
   5   2  26     3757.13     4009.31    137.23 o 
   6   2  26      582.83      642.11     77.57 o 
   7   2  26      566.75      773.34     93.24 o 
   8   2  26      293.80      450.71     86.19 o 
   9   2  26       80.29        0.00     83.12 o 
  10   2  26       10.89      119.05     89.61 o 
  11   2  26      119.25       32.13    106.99 o 
   1   3  26      111.69      125.13     55.43 o 
   2   3  26     1723.58     1649.78     93.88 o 
   3   3  26      499.43      466.30     69.18 o 
   4   3  26     1130.66     1133.34     85.89 o 
   5   3  26     1025.39     1105.88     93.39 o 
   6   3  26       19.88       27.71     63.53 o 
   7   3  26      329.97      297.11     87.91 o 
   8   3  26       83.87      149.76     86.93 o 
   9   3  26      976.30     1075.15    127.06 o 
  10   3  26      188.92      135.90     95.87 o 
  11   3  26     1320.10     1516.50    145.31 o 
   0   4  26      930.54      952.42    134.14 o 
   1   4  26     1265.36     1159.10     86.09 o 
   2   4  26        1.17        0.00     48.22 o 
   3   4  26       46.97      166.29     66.18 o 
   4   4  26     1601.76     1546.18     95.53 o 
   5   4  26      832.00      994.60    106.18 o 
   6   4  26     4065.18     3750.30    244.45 o 
   7   4  26      908.42     1078.02    132.39 o 
   8   4  26     1184.39     1278.08    148.33 o 
   9   4  26     2008.68     2307.17    213.07 o 
  10   4  26       77.99      163.67    110.66 o 
  11   4  26       10.18       61.47    116.06 o 
   1   5  26       75.89      137.58     62.07 o 
   2   5  26     1583.41     1488.05     93.60 o 
   3   5  26       76.91       85.93     57.36 o 
   4   5  26       29.39       27.52     62.14 o 
   5   5  26      947.50     1070.12    142.09 o 
   6   5  26     1029.50     1202.20    138.57 o 
   7   5  26       23.31        0.00     81.16 o 
   8   5  26      402.41      304.17    114.73 o 
   9   5  26      466.89      637.68    133.57 o 
  10   5  26      105.22      164.83    117.78 o 
   0   6  26        3.14       46.01     87.20 o 
   1   6  26       23.32       51.91     68.93 o 
   2   6  26     1035.71     1265.67     99.91 o 
   3   6  26      977.04      834.39     95.57 o 
   4   6  26      212.57      240.15     83.37 o 
   5   6  26     2382.11     2653.29    156.25 o 
   6   6  26      339.46      260.56     87.56 o 
   7   6  26      498.49      531.89    118.51 o 
   8   6  26      383.55      430.65    116.68 o 
   9   6  26      422.39      328.43    117.14 o 
  10   6  26       12.88       69.62    114.26 o 
   1   7  26     2834.43     2928.24    132.59 o 
   2   7  26      328.81      205.49     90.29 o 
   3   7  26     2089.35     2186.29    146.52 o 
   4   7  26     2895.34     2956.93    161.94 o 
   5   7  26      180.38      268.99     89.02 o 
   6   7  26      535.45      511.63    119.17 o 
   7   7  26       36.17       23.68     98.69 o 
   8   7  26      416.41      242.13    112.37 o 
   9   7  26      488.71      386.10    126.94 o 
  10   7  26      204.39      154.64    138.33 o 
   0   8  26        7.71       56.79     91.88 o 
   1   8  26       52.57       69.37     70.57 o 
   2   8  26       77.41       11.68     71.52 o 
   3   8  26     4812.04     5356.90    203.55 o 
   4   8  26     1767.54     1789.79    139.76 o 
   5   8  26      581.70      800.49    115.43 o 
   6   8  26      998.88     1286.05    129.53 o 
   7   8  26      382.16      533.25    124.98 o 
   8   8  26      331.20      474.37    125.98 o 
   9   8  26        2.23        0.00    129.20 o 
   1   9  26     3009.65     2793.68    171.33 o 
   2   9  26       31.77        0.00     73.62 o 
   3   9  26     1370.06     1314.11    121.10 o 
   4   9  26      109.06       91.30     95.61 o 
   5   9  26      183.70      166.10     80.38 o 
   6   9  26       46.71        0.00     75.18 o 
   7   9  26        2.36        0.00     98.35 o 
   8   9  26       78.38       57.38    136.93 o 
   9   9  26     1253.37     1263.36    191.30 o 
   0  10  26      811.99      923.52    302.13 o 
   1  10  26       81.70      117.64     85.92 o 
   2  10  26      339.73      366.43    124.86 o 
   3  10  26      908.14     1157.92    119.01 o 
   4  10  26      218.32      237.33     93.07 o 
   5  10  26       55.45       64.19     76.84 o 
   6  10  26      281.02      219.73     98.02 o 
   7  10  26      583.58      356.29    203.46 o 
   8  10  26       17.92      122.45    140.58 o 
   1  11  26      373.17      207.85     94.05 o 
   2  11  26      599.97      282.82    110.72 o 
   3  11  26      395.89      360.55    106.51 o 
   4  11  26      383.93      360.22    112.06 o 
   5  11  26       87.16      170.95     91.94 o 
   6  11  26       62.70      143.16    100.42 o 
   7  11  26        6.83        0.00    127.22 o 
   8  11  26      532.61      687.62    167.34 o 
   0  12  26       41.85        0.00    148.96 o 
   1  12  26      144.75       38.49     91.33 o 
   2  12  26        0.96       24.63    105.22 o 
   3  12  26        4.89       71.13     96.72 o 
   4  12  26     1063.83     1227.93    157.25 o 
   5  12  26     1235.33     1377.66    209.08 o 
   6  12  26      443.61      515.63    154.14 o 
   7  12  26      454.81      637.89    213.06 o 
   1  13  26      284.29      199.35    126.11 o 
   2  13  26       17.78        0.00     89.96 o 
   3  13  26       55.97      309.54    134.98 o 
   4  13  26        0.27      106.03    122.24 o 
   5  13  26       12.54        0.00    248.41 o 
   6  13  26       38.83      261.70    186.31 o 
   0  14  26     1050.78      937.20    194.01 o 
   1  14  26      702.03      821.00    133.41 o 
   2  14  26      571.40      862.07    142.44 o 
   3  14  26      228.70      206.04    138.34 o 
   4  14  26       10.89      126.70    151.13 o 
   1  15  26      897.29     1428.30    227.41 o 
   2  15  26      406.47      127.79    206.03 o 
   1   1  27      337.63      411.52     61.16 o 
   2   1  27     1472.41     1548.75     81.01 o 
   3   1  27      178.59      165.10     54.51 o 
   4   1  27        7.25       70.34     55.67 o 
   5   1  27        6.76      106.57     57.56 o 
   6   1  27      693.02      758.83     81.42 o 
   7   1  27        0.95      155.45     68.25 o 
   8   1  27      312.76      387.43     86.06 o 
   9   1  27      805.95      880.52    103.96 o 
  10   1  27      501.19      524.62    121.11 o 
  11   1  27      217.78      256.14    116.56 o 
   0   2  27     1253.21     1303.20    131.75 o 
   1   2  27     1585.26     1726.28     91.39 o 
   2   2  27       93.25      111.51     56.77 o 
   3   2  27      105.74       90.00     56.06 o 
   4   2  27     3366.46     3128.03    122.66 o 
   5   2  27       65.89       86.49     60.23 o 
   6   2  27     1415.88     1612.55    120.93 o 
   7   2  27      230.76      296.68     81.02 o 
   8   2  27     5711.63     5935.86    221.61 o 
   9   2  27      169.26      312.37     96.04 o 
  10   2  27      627.74      601.61    124.08 o 
  11   2  27       35.01      147.12    110.85 o 
   1   3  27      793.69      736.60     71.31 o 
   2   3  27     1862.44     1900.09     99.05 o 
   3   3  27      795.11      770.85     85.73 o 
   4   3  27       13.76       20.37     55.25 o 
   5   3  27     1183.06     1188.19     99.42 o 
   6   3  27      774.72      854.15    119.91 o 
   7   3  27      256.60      182.86     85.18 o 
   8   3  27      434.53      369.91     99.48 o 
   9   3  27      188.47      203.03     95.31 o 
  10   3  27      213.96      410.60    110.72 o 
  11   3  27      100.45       87.98    109.71 o 
   0   4  27       51.08       12.83     76.29 o 
   1   4  27      301.80      368.01     66.86 o 
   2   4  27     1003.25      963.39     81.58 o 
   3   4  27     2363.85     2344.72    112.75 o 
   4   4  27      375.21      234.89     62.09 o 
   5   4  27       69.09      106.60     72.60 o 
   6   4  27       28.35        0.00     83.35 o 
   7   4  27       12.85        0.00     88.84 o 
   8   4  27     1116.96     1318.79    149.30 o 
   9   4  27        3.61      222.78    112.15 o 
  10   4  27      490.43      720.82    188.97 o 
   1   5  27     2056.20     1895.95    113.46 o 
   2   5  27       62.29      127.14     58.20 o 
   3   5  27       10.18       28.26     55.75 o 
   4   5  27     3550.24     3837.03    154.93 o 
   5   5  27       11.47        0.00     90.46 o 
   6   5  27      134.73       18.46     96.94 o 
   7   5  27        0.04        0.00     98.12 o 
   8   5  27       96.13      245.19    112.15 o 
   9   5  27       27.97       34.29    108.70 o 
  10   5  27      266.46      454.09    133.63 o 
   0   6  27      610.28      543.36    114.17 o 
   1   6  27     1779.12     1881.86    115.25 o 
   2   6  27      711.59      771.80     89.58 o 
   3   6  27       11.08       92.45     70.23 o 
   4   6  27     2303.56     2396.44    148.19 o 
   5   6  27        0.18        0.00     75.25 o 
   6   6  27     1258.53     1259.85    145.11 o 
   7   6  27      344.09      225.61    105.37 o 
   8   6  27     1101.21     1052.34    147.14 o 
   9   6  27      292.86      458.45    132.17 o 
  10   6  27       11.15       74.90    129.86 o 
   1   7  27      419.22      402.58    100.30 o 
   2   7  27       14.93        3.68     71.62 o 
   3   7  27       58.52        0.00     74.81 o 
   4   7  27        1.63      138.76     86.88 o 
   5   7  27      462.81      162.77     89.52 o 
   6   7  27        8.98        0.00     95.81 o 
   7   7  27       26.11        8.89     98.98 o 
   8   7  27        0.40        0.00    101.43 o 
   9   7  27        0.01       22.37    111.84 o 
   0   8  27      565.53      871.64    212.33 o 
   1   8  27      407.57      288.20     96.31 o 
   2   8  27      735.90      762.98    103.16 o 
   3   8  27       14.56        0.00     73.25 o 
   4   8  27       87.63      133.33     89.00 o 
   5   8  27      332.30      410.46     99.62 o 
   6   8  27      187.72      155.87    112.29 o 
   7   8  27        0.18        0.00     94.41 o 
   8   8  27        0.08        0.00    105.71 o 
   9   8  27      321.03      327.73    152.75 o 
   1   9  27        2.50        0.00     76.09 o 
   2   9  27      599.11      479.44    129.10 o 
   3   9  27        0.20        0.00     76.81 o 
   4   9  27     1562.06     1948.47    154.91 o 
   5   9  27        0.82       71.14     90.09 o 
   6   9  27      163.36      127.92     93.86 o 
   7   9  27       17.31       30.24    127.07 o 
   8   9  27      111.14      172.85    138.07 o 
   0  10  27      293.09      190.76    130.85 o 
   1  10  27      181.48      246.45    126.99 o 
   2  10  27      677.88      823.83    152.99 o 
   3  10  27      160.47      352.81    101.92 o 
   4  10  27      261.56      327.50    213.32 o 
   5  10  27       42.83      107.61     92.11 o 
   6  10  27      520.74      701.96    133.64 o 
   7  10  27      352.57      217.02    148.60 o 
   8  10  27      437.53      601.88    255.01 o 
   1  11  27      541.27      558.86    115.85 o 
   2  11  27       23.48        4.47    102.40 o 
   3  11  27       11.61       75.17    110.99 o 
   4  11  27      282.24      422.54    141.88 o 
   5  11  27      216.47      160.24    109.63 o 
   6  11  27       64.29       31.95    122.87 o 
   7  11  27       14.21       85.16    131.66 o 
   0  12  27     1574.77     1681.49    219.97 o 
   1  12  27        3.20       52.92    116.41 o 
   2  12  27      106.17      128.15    114.80 o 
   3  12  27      102.19      267.80    106.79 o 
   4  12  27       89.26       44.71    124.92 o 
   5  12  27      340.78      287.68    133.99 o 
   6  12  27      189.21       69.31    123.86 o 
   1  13  27        5.16      146.88    103.45 o 
   2  13  27     1162.25     1195.58    250.65 o 
   3  13  27      190.99      433.95    117.36 o 
   4  13  27       27.29       86.83    157.44 o 
   5  13  27       14.32      209.36    183.28 o 
   0  14  27       16.88      149.20    148.40 o 
   1  14  27      158.22      246.61    144.55 o 
   2  14  27        0.91        0.00    100.91 o 
   3  14  27       16.63      160.59    108.55 o 
   0   0  28    19823.56    19749.45    644.17 o 
   1   0  28      828.67      829.51    133.37 o 
   2   0  28      811.72      855.05     90.08 o 
   3   0  28       83.62      105.61     75.06 o 
   4   0  28      187.52        0.00     74.25 o 
   5   0  28      714.78      662.14    104.65 o 
   6   0  28    10709.76    10576.45    366.30 o 
   7   0  28      126.49      115.86    104.41 o 
   8   0  28     1039.38     1179.22    195.58 o 
   9   0  28      332.57      244.43    150.13 o 
  10   0  28       38.78        0.00    132.88 o 
   1   1  28     1958.22     1980.64     97.88 o 
   2   1  28     4573.41     4275.42    120.64 o 
   3   1  28      122.87      124.46     54.13 o 
   4   1  28     8675.60     8308.03    199.09 o 
   5   1  28       93.61       28.95     66.20 o 
   6   1  28     5950.17     6078.77    176.69 o 
   7   1  28       65.98      138.38     82.76 o 
   8   1  28      485.77      603.36     96.95 o 
   9   1  28        7.82        0.00     94.05 o 
  10   1  28       23.11        0.00    116.29 o 
   0   2  28     2504.65     2630.68    154.82 o 
   1   2  28       53.46      102.37     52.93 o 
   2   2  28      177.75      193.69     62.32 o 
   3   2  28     1372.63     1324.34     94.24 o 
   4   2  28      276.74      234.73     63.51 o 
   5   2  28       12.65       64.87     60.80 o 
   6   2  28       53.27        6.18     69.20 o 
   7   2  28      107.55       53.32     75.99 o 
   8   2  28      993.65      950.10    120.11 o 
   9   2  28        5.23      233.87     92.95 o 
  10   2  28      145.89      242.95    115.95 o 
   1   3  28        3.25       30.36     50.01 o 
   2   3  28      119.42      130.59     54.07 o 
   3   3  28      455.55      414.39     87.99 o 
   4   3  28        0.40        0.00     55.12 o 
   5   3  28      185.17      132.34     76.90 o 
   6   3  28     2098.58     2182.32    142.53 o 
   7   3  28     1252.46     1209.57    124.98 o 
   8   3  28     2232.99     2350.31    286.39 o 
   9   3  28      560.88      533.25    153.21 o 
  10   3  28      544.06      385.48    108.51 o 
   0   4  28      340.51      345.77    101.86 o 
   1   4  28     1438.73     1577.11    108.87 o 
   2   4  28      697.06      582.21     75.52 o 
   3   4  28      319.18      358.61     69.01 o 
   4   4  28      881.88      971.13    107.72 o 
   5   4  28     1473.54     1451.76    145.28 o 
   6   4  28     2916.65     2870.86    184.78 o 
   7   4  28        5.07        0.00     85.81 o 
   8   4  28       65.96        0.00    149.72 o 
   9   4  28       55.05      160.12    146.57 o 
  10   4  28      222.41      192.54    118.36 o 
   1   5  28      336.70      436.73     95.96 o 
   2   5  28      457.35      501.63     73.16 o 
   3   5  28        0.95       71.55     67.59 o 
   4   5  28      145.81      144.70     82.87 o 
   5   5  28     1089.45     1154.07    137.31 o 
   6   5  28      749.24     1001.89    134.76 o 
   7   5  28      784.41      649.77    127.55 o 
   8   5  28     1448.41     1946.14    195.87 o 
   9   5  28      284.33      244.59    127.55 o 
  10   5  28      183.27      186.56    119.68 o 
   0   6  28     1089.33     1159.64    167.79 o 
   1   6  28        4.56       22.90     66.20 o 
   2   6  28     1872.18     1815.62    119.43 o 
   3   6  28      333.94      399.90     92.33 o 
   4   6  28        2.30        0.00     73.60 o 
   5   6  28      489.02      420.99     98.41 o 
   6   6  28       94.14        0.00    100.06 o 
   7   6  28      273.11      144.54    107.05 o 
   8   6  28       95.15      213.56    114.88 o 
   9   6  28      215.11      378.00    131.07 o 
   1   7  28      384.50      358.12     84.78 o 
   2   7  28     1932.49     2018.91    160.85 o 
   3   7  28       12.98        0.00     71.30 o 
   4   7  28     4821.47     5265.30    297.85 o 
   5   7  28       62.28        0.00     81.97 o 
   6   7  28      101.87      304.21    117.77 o 
   7   7  28       53.03      103.49    104.17 o 
   8   7  28       59.80       88.48    119.68 o 
   9   7  28        1.02        0.00    108.54 o 
   0   8  28     2273.03     2048.59    219.27 o 
   1   8  28      157.22      289.30     85.58 o 
   2   8  28     1978.54     2013.76    140.48 o 
   3   8  28        0.88        0.00     76.76 o 
   4   8  28      100.52      185.28     92.36 o 
   5   8  28      166.10      315.79     98.06 o 
   6   8  28     1627.47     1999.30    177.17 o 
   7   8  28      147.61        0.00     97.40 o 
   8   8  28        4.35        2.63    114.89 o 
   1   9  28     1720.95     1873.64    154.35 o 
   2   9  28      480.60      332.08    110.42 o 
   3   9  28       71.70        7.60     80.27 o 
   4   9  28     3406.58     3683.89    190.50 o 
   5   9  28     1343.10     1489.64    142.77 o 
   6   9  28       85.15        0.00    107.83 o 
   7   9  28       52.62      183.24    117.34 o 
   8   9  28      217.58      126.78    119.68 o 
   0  10  28       25.79      138.14    134.36 o 
   1  10  28      978.11      956.33    127.70 o 
   2  10  28      778.01      823.65    124.35 o 
   3  10  28        8.37        0.00     85.95 o 
   4  10  28      202.11      294.30    114.24 o 
   5  10  28      293.72      368.48    110.19 o 
   6  10  28      147.72        6.56     98.97 o 
   7  10  28      155.78      127.54    117.69 o 
   1  11  28      188.52      200.54    104.11 o 
   2  11  28      173.71      165.86    105.61 o 
   3  11  28        2.00        0.00    106.84 o 
   4  11  28      437.43      222.16    138.94 o 
   5  11  28        9.97       91.85     88.30 o 
   6  11  28      485.47      227.63    137.67 o 
   0  12  28       78.72        5.95    233.73 o 
   1  12  28        6.35        0.00    113.38 o 
   2  12  28      308.14      333.84    164.14 o 
   3  12  28       61.36       49.13     99.01 o 
   4  12  28       75.82      195.12    129.92 o 
   5  12  28       55.51      323.89    134.75 o 
   1  13  28      258.32      214.17    158.08 o 
   2  13  28      165.54       93.29    103.02 o 
   3  13  28       22.62      123.26    104.22 o 
   4  13  28       82.38        4.93    127.52 o 
   0  14  28     1997.79     1772.47    338.21 o 
   1  14  28      268.04        0.00    152.17 o 
   1   1  29      119.55      197.41     56.34 o 
   2   1  29        6.76       41.08     57.93 o 
   3   1  29       35.89        0.00     54.60 o 
   4   1  29      967.48     1046.13     89.99 o 
   5   1  29      382.31      385.25     88.78 o 
   6   1  29       94.11      143.77     68.29 o 
   7   1  29     1230.49     1036.85    107.59 o 
   8   1  29      120.16       70.36     76.38 o 
   9   1  29       64.79       29.86    101.22 o 
  10   1  29       49.79       10.56     98.84 o 
   0   2  29      478.98      465.46     95.17 o 
   1   2  29     1633.23     1617.06     93.89 o 
   2   2  29     2238.90     2307.55    114.72 o 
   3   2  29       10.25        0.00     55.99 o 
   4   2  29      185.34      174.86     68.85 o 
   5   2  29     1469.27     1653.72    103.74 o 
   6   2  29     1031.66      821.31     98.19 o 
   7   2  29      445.99      373.43     87.05 o 
   8   2  29        0.34       60.15     93.41 o 
   9   2  29      201.84       65.66     96.09 o 
  10   2  29      386.45      269.36    115.07 o 
   1   3  29      196.13      206.80     62.07 o 
   2   3  29      316.53      213.35     65.86 o 
   3   3  29      925.47      870.32     85.99 o 
   4   3  29      870.87      993.43     89.22 o 
   5   3  29        0.59        0.00    101.47 o 
   6   3  29       33.70       23.00     80.89 o 
   7   3  29      660.53      827.11    129.40 o 
   8   3  29      369.75      343.98    103.62 o 
   9   3  29       26.29      103.71    100.17 o 
  10   3  29       53.73      151.83    102.54 o 
   0   4  29       10.61       83.55     92.15 o 
   1   4  29       67.65       91.18     59.16 o 
   2   4  29       35.08       46.69     57.97 o 
   3   4  29     1045.02     1034.82     90.59 o 
   4   4  29      396.70      374.94     82.69 o 
   5   4  29      101.53       29.98     93.09 o 
   6   4  29        3.07       25.46     93.99 o 
   7   4  29      290.48      498.83    123.18 o 
   8   4  29       19.65        0.00    102.77 o 
   9   4  29        3.38        0.00    109.76 o 
   1   5  29      640.07      605.86     83.17 o 
   2   5  29       55.71        0.00     56.56 o 
   3   5  29       94.60       99.17     71.39 o 
   4   5  29      909.78     1003.05    117.58 o 
   5   5  29      197.02       37.60     93.40 o 
   6   5  29       29.68        0.00     98.53 o 
   7   5  29        4.37        0.00    100.93 o 
   8   5  29       96.12        0.00    104.01 o 
   9   5  29      203.42      245.97    122.85 o 
   0   6  29      652.73      556.57    149.58 o 
   1   6  29      111.92        0.00     65.13 o 
   2   6  29     1355.61     1385.82    112.74 o 
   3   6  29       98.55      230.23     85.28 o 
   4   6  29      245.91      114.81     83.40 o 
   5   6  29      381.32      202.71     90.84 o 
   6   6  29      297.37      241.33    115.83 o 
   7   6  29      725.87      501.67    128.41 o 
   8   6  29      169.04      182.69    120.80 o 
   9   6  29       18.32      114.15    129.25 o 
   1   7  29      149.02      135.08    101.30 o 
   2   7  29        1.48        0.00     84.35 o 
   3   7  29        6.36      165.98     79.63 o 
   4   7  29     1293.70     1403.04    135.77 o 
   5   7  29       88.58       58.73     86.53 o 
   6   7  29      101.89        0.00    165.80 o 
   7   7  29       90.00       13.73    113.37 o 
   8   7  29      116.25      141.42    116.59 o 
   0   8  29      361.19      386.87    143.58 o 
   1   8  29       97.05      109.86     98.01 o 
   2   8  29      410.41      454.78     99.27 o 
   3   8  29      113.05      143.09     83.29 o 
   4   8  29      134.57      178.77     89.40 o 
   5   8  29       10.34      145.50     96.11 o 
   6   8  29       11.08        0.00    117.01 o 
   7   8  29       95.99        0.00    106.57 o 
   8   8  29      121.24      130.04    119.17 o 
   1   9  29      318.81      586.95    108.10 o 
   2   9  29      676.03      829.96    125.80 o 
   3   9  29        2.53        4.36    100.89 o 
   4   9  29       91.26      126.91     91.42 o 
   5   9  29      350.73      212.76     91.88 o 
   6   9  29      189.49      102.80    118.76 o 
   7   9  29       32.77      104.18    121.62 o 
   0  10  29      229.87      396.09    248.41 o 
   1  10  29      104.62      143.92     93.78 o 
   2  10  29     1201.35     1158.24    142.53 o 
   3  10  29        3.38        0.00     88.42 o 
   4  10  29      183.02      238.93    111.43 o 
   5  10  29      218.87      105.89    104.26 o 
   6  10  29       29.08      110.59    104.88 o 
   7  10  29        0.29       60.66    119.17 o 
   1  11  29      768.65      954.43    136.13 o 
   2  11  29       80.73      172.19    111.56 o 
   3  11  29        1.65        0.00     94.92 o 
   4  11  29      188.37      356.09    114.19 o 
   5  11  29      231.11      233.25    116.77 o 
   6  11  29      208.99       41.65    102.38 o 
   0  12  29      540.66      686.22    190.75 o 
   1  12  29      162.03      208.01    108.22 o 
   2  12  29        0.10        0.00     94.10 o 
   3  12  29      133.63       65.82    104.05 o 
   4  12  29      204.58      209.44    108.31 o 
   1  13  29      178.66      308.34    165.29 o 
   2  13  29      527.99      628.40    159.68 o 
   3  13  29      201.87      310.00    119.35 o 
   0   0  30     2513.99     2570.22    318.91 o 
   1   0  30     2946.67     2763.79    198.90 o 
   2   0  30     6644.84     7000.58    293.39 o 
   3   0  30     1532.72     1417.95    123.11 o 
   4   0  30      249.69      186.13     84.08 o 
   5   0  30     1937.65     1690.49    224.70 o 
   6   0  30      862.57      710.67    113.28 o 
   7   0  30      370.53      580.62    113.11 o 
   8   0  30      160.19        0.00    209.40 o 
   9   0  30     1066.11     1295.20    213.89 o 
   1   1  30     3033.66     3122.21    116.69 o 
   2   1  30        5.56       11.25     59.28 o 
   3   1  30      601.22      535.26     68.69 o 
   4   1  30      124.13      183.20     73.45 o 
   5   1  30      522.61      699.57     83.67 o 
   6   1  30        5.77       78.95     68.34 o 
   7   1  30     1059.72     1127.55    114.10 o 
   8   1  30       14.65       54.67     77.45 o 
   9   1  30      241.86       45.07    172.74 o 
   0   2  30      827.44      777.50    135.67 o 
   1   2  30      382.20      370.78     67.54 o 
   2   2  30     1041.67     1162.40    108.86 o 
   3   2  30       67.23        1.41     59.04 o 
   4   2  30      153.32      145.75     73.44 o 
   5   2  30      101.26       17.26     64.37 o 
   6   2  30       81.75      210.94     78.07 o 
   7   2  30      732.57      821.32    106.16 o 
   8   2  30      130.97       81.01     88.92 o 
   9   2  30       48.48        0.00     89.17 o 
   1   3  30      169.44      192.37     65.24 o 
   2   3  30      297.26      184.87     67.99 o 
   3   3  30      521.27      412.29     74.18 o 
   4   3  30       25.16       15.45     68.53 o 
   5   3  30      694.42      645.33    104.31 o 
   6   3  30      443.71      368.57    124.28 o 
   7   3  30        5.25        0.00     96.92 o 
   8   3  30      458.96      541.36    153.11 o 
   9   3  30        1.08       85.28    118.75 o 
   0   4  30      941.26     1059.51    143.59 o 
   1   4  30        2.10        0.00     54.14 o 
   2   4  30      271.56      234.86     67.17 o 
   3   4  30      170.10      145.70     66.94 o 
   4   4  30      236.98      271.67     80.95 o 
   5   4  30      732.97      778.09    128.60 o 
   6   4  30        7.89        0.00     93.54 o 
   7   4  30        2.59        0.00     97.02 o 
   8   4  30      210.53      258.67    122.42 o 
   9   4  30      790.06      811.43    163.65 o 
   1   5  30        4.23       21.37     64.17 o 
   2   5  30      426.51      291.88     94.08 o 
   3   5  30      548.81      600.04     94.58 o 
   4   5  30       10.10       49.36     82.50 o 
   5   5  30        2.08        0.00    103.93 o 
   6   5  30     2244.21     2432.22    183.63 o 
   7   5  30      587.43      818.97    142.12 o 
   8   5  30     1350.06     1144.04    161.43 o 
   9   5  30       10.18       28.95    112.66 o 
   0   6  30     1446.19     1689.84    168.60 o 
   1   6  30       27.32       61.63     68.73 o 
   2   6  30      185.58      159.89     83.98 o 
   3   6  30     1159.53     1347.05    131.52 o 
   4   6  30      171.45      312.07     95.57 o 
   5   6  30      221.02      248.20     97.54 o 
   6   6  30        9.48        0.00    124.51 o 
   7   6  30       17.26       58.52    125.98 o 
   8   6  30      433.83      486.08    137.90 o 
   1   7  30     2252.55     2472.56    154.60 o 
   2   7  30     1580.25     1797.39    173.11 o 
   3   7  30     1340.53     1629.87    140.89 o 
   4   7  30     1511.62     1478.70    141.22 o 
   5   7  30      855.76      663.10    116.00 o 
   6   7  30     1100.36     1322.50    163.35 o 
   7   7  30       31.79        0.00    115.95 o 
   8   7  30       19.85        0.00    117.14 o 
   0   8  30     5222.61     5513.86    366.33 o 
   1   8  30       12.25       33.73     79.94 o 
   2   8  30     4069.14     4370.74    196.48 o 
   3   8  30     3533.95     3943.79    179.70 o 
   4   8  30      153.97      213.34    100.32 o 
   5   8  30      361.30      493.84    113.76 o 
   6   8  30       18.71        0.00    108.74 o 
   7   8  30      134.05       67.23    117.19 o 
   1   9  30      510.08      405.01    223.61 o 
   2   9  30      398.77      577.07    118.16 o 
   3   9  30      305.07      281.94    113.55 o 
   4   9  30      775.46      867.86    129.51 o 
   5   9  30       99.03        0.00     91.96 o 
   6   9  30       24.14       12.94    118.69 o 
   7   9  30        0.27       48.57    127.80 o 
   0  10  30      386.07      358.38    170.78 o 
   1  10  30       59.88       16.33     93.10 o 
   2  10  30     1291.59     1525.01    157.30 o 
   3  10  30       15.31        0.00     89.65 o 
   4  10  30       65.28      152.64    104.87 o 
   5  10  30      117.57       48.07     99.07 o 
   6  10  30       52.10       10.21    115.96 o 
   1  11  30      119.55      176.07    107.39 o 
   2  11  30      197.70      286.54    113.92 o 
   3  11  30      313.95      333.87    116.87 o 
   4  11  30        3.23        0.00    103.27 o 
   5  11  30      184.61       85.36    116.65 o 
   0  12  30      112.33        0.00    135.55 o 
   1  12  30        3.93       49.07    109.38 o 
   2  12  30       33.62        0.00    105.14 o 
   3  12  30        0.13       41.52    129.97 o 
   1   1  31     1434.81     1595.26     98.76 o 
   2   1  31       90.75      153.08     67.79 o 
   3   1  31      583.36      563.81     86.36 o 
   4   1  31       73.80      102.18     60.42 o 
   5   1  31       16.77       44.84     59.23 o 
   6   1  31       68.11       47.11     70.96 o 
   7   1  31       42.24      172.89     84.21 o 
   8   1  31      241.65      138.62     96.12 o 
   9   1  31        0.95      171.06    111.02 o 
   0   2  31     1937.07     1848.70    145.80 o 
   1   2  31      689.94      774.89     81.18 o 
   2   2  31      310.74      298.98     73.48 o 
   3   2  31      235.15      206.87     68.58 o 
   4   2  31      576.55      654.16    114.35 o 
   5   2  31       11.19        9.12     73.52 o 
   6   2  31        1.63       26.66     92.42 o 
   7   2  31        0.65       45.54     90.34 o 
   8   2  31      878.19      573.88    120.92 o 
   9   2  31     1802.02     2075.30    298.25 o 
   1   3  31      662.26      706.24     86.09 o 
   2   3  31       16.71       26.92     65.05 o 
   3   3  31        7.13        0.00     62.45 o 
   4   3  31       21.97       30.74     69.88 o 
   5   3  31       58.46       75.46    104.31 o 
   6   3  31      142.01       68.78    125.60 o 
   7   3  31      565.12      973.88    145.76 o 
   8   3  31        6.46      197.66    112.75 o 
   9   3  31      140.85      103.79    114.55 o 
   0   4  31      428.93      376.74    119.67 o 
   1   4  31       20.72        3.31     59.45 o 
   2   4  31       76.70        0.00     59.98 o 
   3   4  31      820.57      824.68     89.58 o 
   4   4  31      139.10       39.32     69.38 o 
   5   4  31        0.48       37.17     96.42 o 
   6   4  31       47.92       96.40     96.94 o 
   7   4  31       90.64      265.28    119.70 o 
   8   4  31       73.18        0.00    110.85 o 
   1   5  31       27.15       41.57     71.76 o 
   2   5  31      522.25      421.16     91.53 o 
   3   5  31      478.29      567.74    117.87 o 
   4   5  31        0.86       20.14     80.33 o 
   5   5  31      221.93       93.34    109.45 o 
   6   5  31       57.79       68.93    104.10 o 
   7   5  31       28.22       92.04    112.88 o 
   8   5  31      283.00      358.20    134.65 o 
   0   6  31     2963.33     3475.59    222.66 o 
   1   6  31       16.91       52.16     74.16 o 
   2   6  31       15.21        0.00     80.09 o 
   3   6  31      443.22      402.12    109.28 o 
   4   6  31      770.89      860.54    118.38 o 
   5   6  31        5.09        0.00     97.27 o 
   6   6  31       13.04        0.00    108.61 o 
   7   6  31      325.08      234.57    126.75 o 
   8   6  31       82.54        0.00    115.38 o 
   1   7  31        1.76      117.62     81.82 o 
   2   7  31      191.32      146.18     86.98 o 
   3   7  31        5.60        0.00     87.00 o 
   4   7  31        2.20      109.83     91.81 o 
   5   7  31       11.34        9.82     93.35 o 
   6   7  31       21.93      135.85    115.30 o 
   7   7  31        0.91      121.55    117.92 o 
   0   8  31      333.83      132.72    138.83 o 
   1   8  31       97.82      122.96     95.60 o 
   2   8  31       76.72       12.83     83.93 o 
   3   8  31      143.16      380.46    107.17 o 
   4   8  31      707.01      914.29    165.20 o 
   5   8  31      167.36      169.90    103.61 o 
   6   8  31        4.44        0.00    109.25 o 
   7   8  31       26.26       17.89    136.64 o 
   1   9  31      840.04      919.14    134.71 o 
   2   9  31      459.81      516.00    118.61 o 
   3   9  31       57.36       56.88     87.78 o 
   4   9  31       19.64        7.06    101.55 o 
   5   9  31      641.01      807.63    128.91 o 
   6   9  31        5.30       97.81    119.29 o 
   0  10  31     1689.01     1774.10    237.96 o 
   1  10  31       33.34        0.00     95.54 o 
   2  10  31       82.42       92.96    125.44 o 
   3  10  31      192.84      304.07    129.60 o 
   4  10  31      214.62      305.38    125.70 o 
   5  10  31       19.25       28.45    108.59 o 
   1  11  31        4.11       19.10    103.25 o 
   2  11  31      199.70      183.47    128.64 o 
   3  11  31       11.68        0.00     97.39 o 
   4  11  31      135.50      209.57    138.15 o 
   0  12  31      119.88      126.75    143.12 o 
   1  12  31      321.08      201.92    111.52 o 
   0   0  32       30.68      158.15    216.49 o 
   1   0  32     4275.78     4493.78    342.71 o 
   2   0  32      838.33      726.73    141.00 o 
   3   0  32     4343.71     4411.02    246.64 o 
   4   0  32      203.40      222.23    101.80 o 
   5   0  32     1193.95     1159.58    131.77 o 
   6   0  32      722.28      572.06    113.67 o 
   7   0  32       14.14      295.87    121.62 o 
   8   0  32      165.22      357.80    124.25 o 
   1   1  32     3075.16     3338.01    133.64 o 
   2   1  32      105.04       67.66     73.34 o 
   3   1  32      556.17      767.63     97.62 o 
   4   1  32      532.54      462.39     73.82 o 
   5   1  32       21.99       19.22     66.60 o 
   6   1  32       97.48       32.63     66.33 o 
   7   1  32      301.33      291.14     93.05 o 
   8   1  32        7.24       91.17     91.30 o 
   0   2  32      495.16      631.13    186.42 o 
   1   2  32      178.80      163.39     66.81 o 
   2   2  32      143.38      182.14     70.84 o 
   3   2  32       61.16        3.19     63.86 o 
   4   2  32       24.13        0.00     71.59 o 
   5   2  32     1199.93     1138.60    126.65 o 
   6   2  32      212.65       79.43     91.53 o 
   7   2  32      356.56      436.74    105.93 o 
   8   2  32        0.16        0.38     92.38 o 
   1   3  32        5.25        0.00     63.23 o 
   2   3  32       43.52       15.24     65.92 o 
   3   3  32      236.70      232.29     72.85 o 
   4   3  32       45.91        0.00     80.53 o 
   5   3  32      737.94      670.09    113.44 o 
   6   3  32       24.11        0.00     98.28 o 
   7   3  32        0.54        0.00    102.47 o 
   8   3  32       53.60       29.50    107.05 o 
   0   4  32     1321.55     1247.85    158.91 o 
   1   4  32        3.74        9.62     69.00 o 
   2   4  32       12.98       47.42     66.44 o 
   3   4  32      213.49      232.64     79.47 o 
   4   4  32        5.23        0.00     69.26 o 
   5   4  32        1.89        0.00     99.77 o 
   6   4  32      419.90      510.41    124.52 o 
   7   4  32     3006.78     3187.26    331.78 o 
   8   4  32       13.40        0.00    105.06 o 
   1   5  32      130.43      152.52     78.33 o 
   2   5  32      134.54      133.88     75.89 o 
   3   5  32        9.85       76.95     95.73 o 
   4   5  32        0.25       52.38     88.37 o 
   5   5  32        1.53       32.10    114.41 o 
   6   5  32       12.48        0.00    102.43 o 
   7   5  32       85.82       80.93    137.00 o 
   0   6  32       36.86      224.80    117.41 o 
   1   6  32      231.53      152.63     78.94 o 
   2   6  32      436.39      366.24    100.02 o 
   3   6  32     1780.48     1982.44    157.35 o 
   4   6  32       29.32      160.28     96.06 o 
   5   6  32      505.93      249.11    137.81 o 
   6   6  32        5.77        0.00    109.09 o 
   7   6  32      154.16      170.82    130.22 o 
   1   7  32     2595.03     2880.24    169.43 o 
   2   7  32       99.66        0.00     85.59 o 
   3   7  32      401.60      465.70    110.97 o 
   4   7  32      602.60      553.62    112.93 o 
   5   7  32      177.03      252.69    103.54 o 
   6   7  32       12.60        0.00    103.27 o 
   0   8  32      428.55      706.78    240.02 o 
   1   8  32      819.64      943.19    139.80 o 
   2   8  32       42.00       80.67     92.10 o 
   3   8  32      975.33     1187.07    140.92 o 
   4   8  32       14.80      149.50    101.00 o 
   5   8  32     1448.00     1423.48    154.43 o 
   6   8  32      137.43        0.00    156.99 o 
   1   9  32      903.04     1500.68    181.70 o 
   2   9  32       40.01       91.25    103.16 o 
   3   9  32      866.16     1230.10    161.98 o 
   4   9  32      586.07      823.43    131.35 o 
   5   9  32        5.97       56.60     99.94 o 
   0  10  32      266.43       87.81    219.46 o 
   1  10  32        1.16       20.66    100.08 o 
   2  10  32      151.19      145.41    112.65 o 
   3  10  32       71.19       15.41     94.99 o 
   4  10  32       95.27      247.71    115.45 o 
   1  11  32       52.28       71.06    103.29 o 
   2  11  32        0.23       59.68    144.27 o 
   1   1  33      203.85      294.31     72.13 o 
   2   1  33       33.99      137.61     71.93 o 
   3   1  33      607.78      527.27     94.65 o 
   4   1  33      105.59      136.50     80.75 o 
   5   1  33      636.59      698.22    103.72 o 
   6   1  33        0.13        0.00     69.76 o 
   7   1  33       37.56      144.83     87.52 o 
   8   1  33      156.31       75.96     96.32 o 
   0   2  33     2316.83     2350.68    168.57 o 
   1   2  33      210.13      138.00     72.77 o 
   2   2  33       19.47        0.00     62.99 o 
   3   2  33     1312.91     1503.15    110.22 o 
   4   2  33      776.56      592.36     96.75 o 
   5   2  33      259.41      188.79    101.38 o 
   6   2  33       25.41        0.00    104.04 o 
   7   2  33      254.11      346.61    141.61 o 
   1   3  33      546.03      558.61     83.17 o 
   2   3  33      509.15      635.73     82.38 o 
   3   3  33      813.10      868.81     95.93 o 
   4   3  33      120.83      229.79     94.27 o 
   5   3  33      359.52      314.17    102.48 o 
   6   3  33       22.99        0.00    100.70 o 
   7   3  33        4.72        0.00    107.98 o 
   0   4  33      671.48      787.96    140.92 o 
   1   4  33      440.30      388.13     98.71 o 
   2   4  33      281.04      155.49     74.84 o 
   3   4  33       12.96       97.04     74.12 o 
   4   4  33      128.61      104.66     92.60 o 
   5   4  33        9.71        0.00    106.65 o 
   6   4  33      306.28      306.09    129.68 o 
   7   4  33        2.58       63.64    109.47 o 
   1   5  33      970.36      780.79    104.86 o 
   2   5  33      214.22      158.37     87.63 o 
   3   5  33       29.14        0.00     82.20 o 
   4   5  33      465.80      452.74    110.60 o 
   5   5  33       37.15        0.00    151.31 o 
   6   5  33      146.25      195.70    123.16 o 
   7   5  33       58.36       64.03    107.75 o 
   0   6  33       24.52        0.00    103.93 o 
   1   6  33        8.51        0.00     84.14 o 
   2   6  33      187.57      132.37     88.51 o 
   3   6  33     1363.79     1501.83    145.36 o 
   4   6  33       18.92       68.12     95.69 o 
   5   6  33       36.35       60.13    115.45 o 
   6   6  33        8.72       49.87    116.05 o 
   1   7  33      706.42      651.98    113.62 o 
   2   7  33       74.66        0.00     88.24 o 
   3   7  33      995.83     1247.05    166.25 o 
   4   7  33        0.19      256.53    105.22 o 
   5   7  33       59.12      212.48    106.89 o 
   6   7  33       20.11      224.32    122.21 o 
   0   8  33       25.62      251.29    154.73 o 
   1   8  33       58.71      199.71    108.40 o 
   2   8  33       32.02        0.00     96.20 o 
   3   8  33       86.59       44.80    106.45 o 
   4   8  33       22.37        0.00     97.91 o 
   5   8  33      114.33      102.73    100.62 o 
   1   9  33      146.20      385.11    117.43 o 
   2   9  33        0.24        0.00    121.22 o 
   3   9  33       71.22      427.24    127.48 o 
   4   9  33       22.29        0.00     88.84 o 
   0  10  33      154.73      163.46    144.69 o 
   1  10  33        4.37       76.40     99.11 o 
   2  10  33      100.18       39.25    114.35 o 
   0   0  34     2648.35     2840.86    272.19 o 
   1   0  34      843.88      943.83    134.06 o 
   2   0  34      870.56      919.32    170.99 o 
   3   0  34      713.87     1053.52    156.86 o 
   4   0  34      457.56      578.79    142.69 o 
   5   0  34      835.18      907.83    131.31 o 
   6   0  34      480.04      564.87    133.97 o 
   7   0  34      548.73      441.73    138.18 o 
   1   1  34       33.03      156.99     66.46 o 
   2   1  34      133.28      192.16    101.02 o 
   3   1  34      714.13      899.19    114.10 o 
   4   1  34       65.19        0.00     78.81 o 
   5   1  34      779.45      923.01    109.76 o 
   6   1  34      781.15      710.70     95.53 o 
   7   1  34       25.57       13.49     73.82 o 
   0   2  34     1732.02     1961.00    161.30 o 
   1   2  34      229.80      310.54     80.40 o 
   2   2  34        3.94       12.47     68.89 o 
   3   2  34      444.26      407.32     91.31 o 
   4   2  34        1.16       22.22     76.35 o 
   5   2  34      122.20      190.46    113.22 o 
   6   2  34        0.97        0.00    106.64 o 
   7   2  34       16.74       95.63    108.94 o 
   1   3  34      113.49       87.81     70.11 o 
   2   3  34      302.96      272.99     97.32 o 
   3   3  34       24.09        0.00     71.94 o 
   4   3  34      908.59      936.79    125.24 o 
   5   3  34        1.07        0.00    111.57 o 
   6   3  34     1337.18     1406.68    165.45 o 
   0   4  34       10.49       11.87    108.68 o 
   1   4  34        2.02      104.18     79.96 o 
   2   4  34       16.87        0.00     70.54 o 
   3   4  34      331.25      416.92     99.14 o 
   4   4  34        6.43       46.88    110.26 o 
   5   4  34        8.42        0.00    107.89 o 
   6   4  34      684.43      840.28    146.87 o 
   1   5  34       42.20        0.00     79.03 o 
   2   5  34       35.07       11.52     94.64 o 
   3   5  34      409.74      331.14    104.93 o 
   4   5  34     2534.77     2768.39    180.98 o 
   5   5  34      309.43      286.01    129.84 o 
   6   5  34      608.24      642.15    134.69 o 
   0   6  34      731.14      591.51    150.86 o 
   1   6  34      489.37      505.25    107.61 o 
   2   6  34      881.78     1077.70    123.47 o 
   3   6  34        0.57        0.00     91.62 o 
   4   6  34      172.83      191.31    107.47 o 
   5   6  34       64.56      238.81    120.66 o 
   1   7  34      304.80      279.08    103.79 o 
   2   7  34      374.16      301.54    103.40 o 
   3   7  34        0.00      142.40    103.63 o 
   4   7  34     2058.44     2516.55    178.81 o 
   5   7  34        1.23       81.06    108.93 o 
   0   8  34     1171.30     1425.27    229.51 o 
   1   8  34      303.47      233.35    110.00 o 
   2   8  34     2830.32     2696.96    243.72 o 
   3   8  34      368.30      766.11    212.48 o 
   4   8  34        1.15       84.08     92.90 o 
   1   9  34      483.54      495.83    158.20 o 
   2   9  34       31.18      237.48    128.89 o 
   1   1  35       99.87      129.68     83.14 o 
   2   1  35      636.49      630.55    100.52 o 
   3   1  35        2.42        0.00     88.49 o 
   4   1  35       33.86       57.43     86.20 o 
   5   1  35       79.08      229.21     91.06 o 
   6   1  35        0.01        0.00     72.57 o 
   0   2  35     3974.80     4316.76    223.69 o 
   1   2  35        6.46       41.01     76.17 o 
   2   2  35      472.85      417.88     81.96 o 
   3   2  35      289.48      326.85     91.69 o 
   4   2  35       67.93      208.24     85.99 o 
   5   2  35      235.37      290.71    117.63 o 
   6   2  35       17.30        0.00     90.10 o 
   1   3  35        1.48        0.00     74.15 o 
   2   3  35     1034.38     1023.62    108.35 o 
   3   3  35      549.48      510.65    103.55 o 
   4   3  35      131.20      203.40    113.85 o 
   5   3  35      244.15      162.87    117.67 o 
   6   3  35      170.64      101.77    107.87 o 
   0   4  35      349.82      517.70    139.76 o 
   1   4  35      207.71      191.77     83.55 o 
   2   4  35        7.34        0.00     91.44 o 
   3   4  35        0.87       65.38     86.49 o 
   4   4  35        2.22        4.90    110.97 o 
   5   4  35        0.63        0.00    112.16 o 
   1   5  35      271.18      175.66     90.26 o 
   2   5  35      114.05       84.77     96.74 o 
   3   5  35      152.17      283.21    106.10 o 
   4   5  35        6.56       82.92     97.08 o 
   5   5  35        6.79        0.00    109.51 o 
   0   6  35     1611.89     2025.45    293.64 o 
   1   6  35     1003.38     1132.76    142.44 o 
   2   6  35      124.75       84.04     98.66 o 
   3   6  35        1.86        0.00    146.74 o 
   4   6  35       12.81       13.65     96.26 o 
   1   7  35       10.32        0.00     94.22 o 
   2   7  35      186.90      265.96     94.19 o 
   3   7  35       65.24      205.02    102.42 o 
   0   8  35       47.99        0.00    129.72 o 
   1   8  35        1.97        0.00     87.77 o 
   2   8  35        1.42       20.95     92.63 o 
   0   0  36     6085.50     6430.92    933.23 o 
   1   0  36      285.50      325.85    107.73 o 
   2   0  36     1294.30     1463.40    183.25 o 
   3   0  36       37.98      163.40    122.07 o 
   4   0  36       22.75       69.01    165.52 o 
   5   0  36      361.18      347.29    139.59 o 
   1   1  36       86.57      168.47     84.44 o 
   2   1  36      884.43     1100.13    109.75 o 
   3   1  36      364.76      297.74     95.50 o 
   4   1  36      868.62      922.49    116.09 o 
   5   1  36      633.60      427.18    111.27 o 
   0   2  36      105.54      328.29    117.03 o 
   1   2  36      100.63       73.09     82.35 o 
   2   2  36      238.66      313.77     88.94 o 
   3   2  36        7.48      106.89     86.96 o 
   4   2  36      172.23      215.50    100.34 o 
   5   2  36      162.34      281.63    106.53 o 
   1   3  36      172.83      192.57     85.71 o 
   2   3  36      533.76      529.88    112.90 o 
   3   3  36      209.33      297.54     89.17 o 
   4   3  36       18.65       98.44     94.88 o 
   0   4  36      306.64      325.24    131.23 o 
   1   4  36      166.07      306.16     90.21 o 
   2   4  36        0.45        0.00     87.97 o 
   3   4  36      648.75      715.65    145.88 o 
   4   4  36      201.42      165.94    120.56 o 
   1   5  36      334.64      366.96    130.20 o 
   2   5  36       19.47        0.00     88.05 o 
   3   5  36        3.42      176.17     96.67 o 
   0   6  36      529.18      399.84    136.05 o 
   1   6  36        0.12       46.15     90.14 o 
   2   6  36      341.42      477.41    116.24 o 
   1   7  36       70.99      123.76     98.85 o 
   1   1  37      496.07      521.56    102.47 o 
   2   1  37      121.17      125.93    103.14 o 
   3   1  37       22.75       51.97     90.08 o 
   4   1  37      317.14      261.24     96.43 o 
   0   2  37        4.57      177.50    114.83 o 
   1   2  37       11.53       21.00     84.01 o 
   2   2  37      261.70      502.91     99.61 o 
   3   2  37       33.35        0.00     85.61 o 
   1   3  37      217.11      176.50    103.65 o 
   2   3  37       18.15        0.00     77.90 o 
   3   3  37      386.05      278.22    132.56 o 
   0   4  37      522.49      297.34    137.28 o 
   1   4  37       24.91        0.00     89.49 o 
   2   4  37        7.11        0.00     87.07 o 
   1   5  37        4.83       59.30     81.78 o 
   0   0  38      259.89      538.84    259.74 o 
   1   0  38       79.85       38.13    143.54 o 
   2   0  38       66.92        0.00    116.34 o 
   1   1  38      785.56      850.19    104.34 o 
   0   2  38      321.35      381.25    194.39 o 
   1   2  38       66.28      164.03     88.52 o 
                                                 
